# Supplementary material for: Analysis of the FnrL regulon in Rhodobacter capsulatus reveals limited regulon overlap with orthologues from Rhodobacter sphaeroides and Escherichia coli
Source: BMC Genomics. 2015 Nov 4;16:895. doi: 10.1186/s12864-015-2162-4 (PMC4634722; doi:10.1186/s12864-015-2162-4)
Supplement: Additional file 1: Table S1. — Genes containing ChIP-seq signal with corresponding RNA-seq expression. (XLSX 40 kb) [file 12864_2015_2162_MOESM1_ESM.xlsx]

## Sheet: Sheet1
Table S1: Genes containing ChIP-seq signal with corresponding RNA-seq expression
Peak Position	Gene Under Peak	Description	Recognition Sequence	ChIP Enrichment	RNA-seq / p-adj	RNA-seq / Fold Change
1	RCC00020	FG-GAP repeat domain-containing protein	CTGTTGCAGATCAA	3.4	0.871595	-1.03297
2	RCC00022	aldo/keto reductase family oxidoreductase	ATGATTTACCGCAA	5	0.0761528	1.37711
2	RCC00023	ribonuclease BN	-	5	0.42256	-1.19322
2	RCC00024	gcdH	CTGATCAAGCGCAA	5	0.688047	-1.13999
3	RCC00042	PAS/PAC sensor domain-containing protein	-	4.5	0.108809	-1.18512
3	RCC00043	regB	-	4.5	0.738721	1.05285
3	RCC00044	senC	-	4.5	0.487434	1.11084
4	RCC00161	gltB	TCTGCTCGACATCAA	4	0.728619	1.05398
5	RCC00206	nspC	-	3	0.131224	1.30595
5	RCC00207	lys1	-	3	0.310405	1.16327
6	RCC00292	rpoC	GTGATCAACCGCAA	4.4	0.362574	1.14556
6	RCC00292	rpoC	CTGATCGAAGGCAA	4.4	0.362574	1.14556
7	RCC00400	pyrB	CTGACGCAGATCAA	10.3	0.0110538	1.47867
8	RCC00414	hypothetical protein	-	10	0.475835	-1.1209
8	RCC00415	short-chain dehydrogenase/reductase family oxidoreductase	-	10	0.637173	1.06357
9	RCC00424	hypothetical protein	ATGATTCAGATCAA	19.6	8.49e-17	3.51693
10	RCC00435	hypothetical protein	CTGACCCAGATCAA	20.6	1.09e-47	9.20365
11	RCC00479	COQ9 family ubiquinone biosynthesis protein	CTGATGCAACTCAA	3.9	0.29132	1.1328
11	RCC00480	rpsU	CTGATGCAACTCAA	3.9	0.0152074	1.57345
11	RCC00481	mcpI	CTGACCGAGATCAA	3.9	0.00915958	-1.52928
12	RCC00666	bchF	ATGACATGGGTCAA	8	0.0406006	1.38177
12	RCC00667	ppaA	ATGCTCGAGTTCAA	8	0.00478561	1.39071
13	RCC00693	pufL	-	2	0.0388589	1.33818
13	RCC00694	pufM	-	2	0.0784589	1.28032
14	RCC00711	universal stress family protein	GTGACCTGAATCAA	8.3	0.125627	1.35387
15	RCC00727	citE1	-	4	0.943744	1.01424
15	RCC00728	NnrU family protein	CTGCCGCAGATCAA	4	0.00959749	1.47758
16	RCC00731	sdhC	ATGATGAGCGTCAA	3	0.00874168	1.5286
16	RCC00732	sdhD	-	3	0.0303919	1.41705
17	RCC00747	hypothetical protein	ATGACGCAGATCAA	5.6	5.22e-14	3.79526
18	RCC00852	srmB	-	3.7	0.343854	-1.17028
19	RCC00891	hypothetical protein	TTGACCGAGGTCAA	16.4	0.577467	-1.18959
19	RCC00892	hypothetical protein	TTGACCGAGGTCAA	16.4	0.56314	-1.1198
20	RCC00900	hypothetical protein	TTGACACGGGTCAA	10.2	0.303543	1.2573
20	RCC00901	hypothetical protein	TTGACACGGGTCAA	10.2	2.26e-38	6.8539
22	RCC00917	hypothetical protein	ATGAACCTGATCAA	5	0.517488	1.12687
23	RCC00955	SMC protein, N-terminal domain-containing protein	TTGATCTCCATCAA	9	0.325524	1.20511
23	RCC00956	hypothetical protein	GTGATCGACGTCAA	9	0.283094	1.23086
24	RCC01026	sensor histidine kinase (EC:2.7.13.3)	TTGACCAAGGTCAA	6	0.276547	-1.33818
24	RCC01027	hypothetical protein	TTGACCAAGGTCAA	6	0.079094	-1.63867
25	RCC01156	UspA domain-containing protein	TTGACGCGGATCAA	25.72	3.11e-45	5.22119
25	RCC01157	ccoN	TTGATCAAGGTCAA	25.72	0.015121	1.5499
25	RCC01157	ccoN	ATGATGTCGATCAA	9	0.015121	1.5499
26	RCC01287	mcrC	-	5	0.589099	-1.10997
26	RCC01288	hypothetical protein	-	5	0.907019	-1.02852
27	RCC01300	Cas3 family CRISPR-associated helicase (EC:3.6.1.-)	GTGATCCAGCGCAA	3.4	0.989765	-1.0021
28	RCC01310	hypothetical protein	CTGACGCGAATCAA	3	0.213667	1.2662
28	RCC01311	hypothetical protein	ATGTCGCAGATCAA	3	0.911422	1.02965
29	RCC01314	hypothetical protein	ATGCGCGAGATCAA	3	0.400649	1.18417
29	RCC01315	hypothetical protein	-	3	0.397765	1.18433
30	RCC01318	outer membrane autotransporter barrel domain-containing protein	-	9	0.497351	1.13335
30	RCC01319	hypothetical protein	-	9	0.216271	1.36987
31	RCC01330	hypothetical protein	-	8	0.631368	-1.14294
32	RCC01421	fldA	CTGATCCAGGGCAA	3.3	0.519582	1.20104
32	RCC01422	hypothetical protein	-	3.3	0.906044	-1.03751
33	RCC01494	mdeA	TTGACCCATGCCAA	17.3	0.358372	1.16362
33	RCC01494	mdeA	GTGATGCCGATCAA	17.3	0.358372	1.16362
33	RCC01494	mdeA	GTGATCGACATCAA	17.3	0.358372	1.16362
33	RCC01495	fusA	TTGGCATGGGTCAA	17.3	0.001	3.48
34	RCC01588	GSCFA family protein	TGACCTATGTCAAA	3.3	0.98859	1.00532
35	RCC01656	cycA2	TTGATGCGGATCAA	15	0.248549	1.39573
36	RCC01680	fabF1	TTGATCCTGGGCAA	7.4	0.711715	1.06147
37	RCC01722	BadM/Rrf2 family transcriptional regulator	CTGACATATGTCAA	4.1	0.136656	-1.24889
38	RCC01723	ccpA	TTGATCTGCGTCAA	10	1.18e-25	3.81057
38	RCC01724	speB1	TTGATCTGCGTCAA	10	0.0822487	1.32745
39	RCC01729	pyridine nucleotide-disulfide oxidoreductase	ATGATCCAAGTCAT	13	1.98e-06	2.69732
40	RCC01732	hypothetical protein	TTGATCAATATCAA	15.9	0.200538	-1.27801
40	RCC01733	ubiD	TTGATCAATATCAA	15.9	0.521474	1.0965
41	RCC01787	ccmC	TTGATGCGAGTCAA	7.5	0.0817716	1.36047
42	RCC01797	ntrB	GTGATCGAGATCAA	13.8	0.616172	-1.10066
42	RCC01800	ntrX	CTGACGCAGATCAA	13.8	0.344562	1.11788
42	RCC01801	hfq	-	13.8	0.0283764	1.42523
43	RCC01919	membrane protein involved in aromatic hydrocarbon degradation	-	3.6	0.0296251	1.40244
44	RCC01923	phage integrase	-	4.7	0.85938	1.02887
44	RCC01925	hypothetical protein	-	4.7	0.055484	1.3538
45	RCC02004	hypothetical protein	-	2.8	0.800316	-1.05771
45	RCC02005	hypothetical protein	-	2.8	0.303011	1.20297
46	RCC02166	dctD	-	3.8	0.542685	1.10798
47	RCC02187	amidohydrolase	CTGATCGTGACCAA	4.6	0.190849	1.28153
48	RCC02193	DNA-3-methyladenine glycosylase II (EC:3.2.2.21)	ATGACGCGGATCAA	4.3	0.000236778	-1.97575
49	RCC02198	histidine kinase (EC:2.7.13.3)	-	15.3	1.14e-07	3.00863
49	RCC02199	pflA1	-	15.3	0.843225	1.06079
50	RCC02321	hypothetical protein	ATGATCCGGATCAA	25.5	0.000496671	2.17328
50	RCC02322	prfC	ATGATCCGGATCAA	25.5	0.73499	1.07791
51	RCC02349	pdxH	-	4.3	0.961176	-1.00854
51	RCC02350	fabI1	-	4.3	0.00553146	1.53207
52	RCC02383	mraZ	TTGATCCAGATCAA	17.9	0.135531	-1.30988
53	RCC02396	rpiA	-	2.8	0.0245233	1.43581
54	RCC02479	lipoprotein	CTGATGCAGCGCAA	12.6	0.0586868	1.42833
55	RCC02530	pucB	-	2.6	0.00328511	1.51075
55	RCC02531	pucA	-	2.6	0.738721	1.05521
55	RCC02532	pucC2	CTGATCGGCTTCAA	2.6	0.994704	-1.00096
56	RCC02561	murA	-	2.4	0.955867	1.00783
56	RCC02562	hypothetical protein	-	2.4	0.362574	1.30012
56	RCC02563	hypothetical protein	-	2.4	0.146356	1.46749
56	RCC02564	hypothetical protein	-	2.4	0.198825	1.44258
56	RCC02565	hypothetical protein	-	2.4	2.02e-08	2.51642
57	RCC02590	dksA2	TTGATTCAGGTCAA	28	3.51e-06	1.79175
58	RCC02659	monosacharide ABC transporter ATP-binding protein (EC:3.6.3.-)	CTGATCCAGATCAT	3.5	0.856864	1.03016
59	RCC02665	hemolysin-type calcium-binding repeat family protein	ATGACCGGCGTCAA	9.2	0.0398352	1.46695
60	RCC02684	polyphosphate kinase 2 domain-containing protein	TTGATGCGTGTCAA	14.2	1.58e-13	2.25094
60	RCC02685	glutathione S-transferase (EC:2.5.1.18)	TTGATGCGTGTCAA	14.2	0.168672	1.23739
61	RCC02734	recD	TTGATCGGTGGCAA	3	0.755068	1.08941
61	RCC02735	virulence-associated protein E	ATGATCGATCTCAA	3	0.723475	-1.08932
62	RCC02763	hypothetical protein	-	19.8	0.170232	-1.37223
62	RCC02764	hypothetical protein	ATGATCCTGAGCAA	19.8	0.259852	-1.22345
63	RCC02775	hisQ	ATGATCCTGATCAA	6	0.310405	1.17381
63	RCC02776	hisM	-	6	0.134443	1.26025
64	RCC02829	hypothetical protein	TTGACCCTCGTCAA	6	0.00223631	-1.63043
65	RCC02849	dorS	TTGATCGGGATCAA	26.1	3.41e-14	4.54618
65	RCC02850	thiM	CTGAGCAATTTCAA	26.1	0.117691	1.30283
66	RCC02965	oxidoreductase family NAD-binding Rossmann fold protein	-	3.4	0.0471014	-1.29158
67	RCC02971	atpD	-	2	0.20692	1.17369
67	RCC02972	atpG	-	2	0.200194	1.18684
67	RCC02973	atpA	-	2	0.0503284	1.27885
70	RCC02988	hypothetical protein	TTGACCCAGATCAA	8	0.0502088	-1.41784
71	RCC03007	cysJ	-	3.4	0.97569	1.00801
72	RCC03078	polysaccharide biosynthesis/export family protein	-	2.8	0.661663	1.06643
73	RCC03119	ion transport 2 family protein	-	3	0.12839	1.33652
73	RCC03120	ABC transporter ATP-binding protein (EC:3.6.3.-)	-	3	0.00257459	1.45563
74	RCC03151	pheT	ATGATCCACATCAA	4.4	0.625763	-1.06465
75	RCC03154	rplT	-	3.3	0.470605	-1.15719
75	RCC03155	rpmI	-	3.3	0.0132597	1.35378
75	RCC03156	hypothetical protein	-	3.3	0.703164	1.07322
76	RCC03240	ATPase AAA	ATGCGCCAGATCAA	4.4	0.043229	-1.3402
77	RCC03279	nifN	GTGATCGAGATCAT	3.8	0.41066	-1.28505
77	RCC03280	nifE	-	3.8	0.517488	1.1539
78	RCC03342	nrdD	-	2.5	0.0426088	1.56505
79	RCC03401	band 7 protein family	-	21.9	0.00202385	1.49682
79	RCC03402	hypothetical protein	-	21.9	0.686553	1.0813
79	RCC03403	hypothetical protein	-	21.9	0.0480981	1.52441
79	RCC03404	pyrF	-	21.9	0.000639786	1.56148
80	RCC03415	ugpQ	CTGATCGAGATCAA	4.6	0.327346	-1.17202
81	RCC03452	sensor histidine kinase/response regulator receiver protein (EC:2.7.13.3)	CTGACGATCATCAA	3	0.794889	-1.04458
82	RCC03522	flagellar protein	-	4	0.504483	-1.15275
82	RCC03523	flbT	-	4	0.0779037	-1.44516
82	RCC03524	flagellar FlaF family protein	CTGATCGACATCAA	4	0.973369	1.00798
82	RCC03525	flaA	-	4	0.994704	1.00185
