# Supplementary material for: Analysis of the FnrL regulon in Rhodobacter capsulatus reveals limited regulon overlap with orthologues from Rhodobacter sphaeroides and Escherichia coli
Source: BMC Genomics. 2015 Nov 4;16:895. doi: 10.1186/s12864-015-2162-4 (PMC4634722; doi:10.1186/s12864-015-2162-4)
Supplement: Additional file 6: Table S6. — Orthologues of Rba. capsulatus in Rba. sphaeroides and their differential expression. (XLSX 280 kb) [file 12864_2015_2162_MOESM6_ESM.xlsx]

## Sheet: All
Table S6. Orthologues of Rba. capsulatus in Rba.sphaeroides and their differential expression
Rba. capsulatus ID	Fold Change (a)	p-value	Rba. sphaeroides ID	Fold Change (b)	p-value	Rba. capsualtus annotation	Rba. sphaeroides annotation
RCAP_rcc02493	47.8442	1.17e-177	RSP_0698	6.57	0.00101	Crp/Fnr family transcriptional regulator	Crp-Fnr regulatory protein (FnrL)
RCAP_rcc01156	5.22119	3.11e-45	RSP_0697	11.11	2e-06	UspA domain-containing protein	Universal stress protein (Usp)
RCAP_rcc02849	4.54618	3.41e-14	RSP_3044	1.34	0.008861	dorS	DMSO/TMAO-sensor hybrid histidine kinase
RCAP_rcc01723	3.81057	1.18e-25	RSP_2395	3.29	0.001457	ccpA	BCCP cytochrome c peroxidase
RCAP_rcc00747	3.79526	5.22e-14	RSP_0381	1.09	0.155952	hypothetical protein	hypothetical protein
RCAP_rcc02415	3.51762	4.12e-14	RSP_2641	1.45	0.024348	hypothetical protein	hypothetical protein
RCAP_rcc01495	3.46237	2.25e-11	RSP_2247	3.45	0.002466	fusA2	elongation factor G
RCAP_rcc01589	3.08467	3.4e-13	RSP_3073	-1.23	0.574017	ErfK/YbiS/YcfS/YnhG family protein	ErfK/YbiS/YcfS/YnhG family protein
RCAP_rcc02845	2.99568	1.66e-15	RSP_3048	14.2	2e-06	torA	DMSO/TMAO-reductase
RCAP_rcc02847	2.86756	3.33e-07	RSP_3046	2.69	0.000128	torC	DMSO/TMAO pentaheme cytochrome c subunit
RCAP_rcc02462	2.78337	3.01e-11	RSP_2718	-1.66	0.01014	hypothetical protein	possible outer membrane protein
RCAP_rcc02402	2.49062	4.11e-12	RSP_0355	1.02	0.857969	degP	possible serine protease
RCAP_rcc00423	2.46831	6.15e-07	RSP_2337	5.22	4.3e-05	hypothetical protein	hypothetical protein
RCAP_rcc00871	2.25715	3.9e-10	RSP_1889	-1.14	0.306662	hypothetical protein	hypothetical protein
RCAP_rcc02684	2.25094	1.58e-13	RSP_0766	2.45	0.000283	polyphosphate kinase 2 domain-containing protein	hypothetical protein
RCAP_rcc03284	2.05866	0.00328511	RSP_3189	1.01	0.888797	fdxN	4Fe-4S ferredoxin
RCAP_rcc01368	1.97847	0.000197602	RSP_2086	-1.03	0.906648	antibiotic biosynthesis monooxygenase	Putative Antibiotic biosynthesis monooxygenase
RCAP_rcc02125	1.9353	0.00079371	RSP_3141	-1.06	0.450723	hypothetical protein	hypothetical protein
RCAP_rcc02749	1.89302	1.4e-06	RSP_1887	1.1	0.629054	rpmG	50S ribosomal protein L33
RCAP_rcc02791	1.88823	3.62e-05	RSP_2424	-1.05	0.449773	fdxA	ferredoxin II
RCAP_rcc02477	1.86713	6.59e-05	RSP_2310	1.13	0.347367	groS	co-chaperonin GroES
RCAP_rcc02501	1.85395	0.000991016	RSP_0705	1.02	0.827205	cycY	Cytochrome cy
RCAP_rcc03306	1.85245	7.68e-07	RSP_1679	-1.07	0.713161	acyl-CoA dehydrogenase, medium-chain specific	acyl-CoA dehydrogenase
RCAP_rcc00483	1.8378	0.000181686	RSP_0722	1.01	0.835005	AsnC/Lrp family transcriptional regulator	transcriptional regulator AsnC family
RCAP_rcc03285	1.83652	0.0267279	RSP_3190	-1.06	0.311712	fdxC	2Fe-2S ferredoxin
RCAP_rcc00194	1.83406	0.00243286	RSP_1199	1.31	0.091847	ErfK/YbiS/YcfS/YnhG family protein/Tat domain-containing protein	secreted conserved hypothetical protein
RCAP_rcc01179	1.83316	1.7e-07	RSP_0650	-1.06	0.691636	transglycosylase, Slt family	Probable transglycosylase
RCAP_rcc01781	1.82844	7.15e-05	RSP_1797	-1.67	0.002368	yajC	Putative preprotein translocase subunit YajC
RCAP_rcc02789	1.8152	4.98e-06	RSP_2429	-1.21	0.072915	kefC1	Glutathione-regulated potassium-efflux system protein kefB
RCAP_rcc01874	1.81194	1.53e-05	RSP_2773	-1.54	0.002321	hypothetical protein	hypothetical protein
RCAP_rcc02590	1.79175	3.51e-06	RSP_0166	4.79	0.000596	dksA2	DnaK suppressor protein
RCAP_rcc02553	1.77283	0.000615129	RSP_0629	1.1	0.297873	hypothetical protein	hypothetical protein
RCAP_rcc02671	1.77062	0.00954508	RSP_0479	1.31	0.014411	efp	elongation factor P
RCAP_rcc02808	1.76691	9.03e-06	RSP_1581	1.14	0.075644	hypothetical protein	hypothetical protein
RCAP_rcc02959	1.75318	0.00070648	RSP_2141	1.91	0.000441	potD5	ABC polyamine transporter periplasmic substrate-binding protein
RCAP_rcc02882	1.75156	0.0020796	RSP_3507	1.01	0.916917	antibiotic biosynthesis monooxygenase	hypothetical protein
RCAP_rcc01205	1.74673	0.00252502	RSP_1856	-1.16	0.046816	glyQ	glycyl-tRNA synthetase subunit alpha
RCAP_rcc00458	1.74344	7.67e-05	RSP_0601	-1.11	0.602721	rpoH1	RNA polymerase factor sigma-32
RCAP_rcc00228	1.73931	0.00632548	RSP_1464	-1.46	0.027581	DSBA family oxidoreductase	putative periplasmic thiol-disulphide interchange protein (DsbA family)
RCAP_rcc02755	1.72381	0.00121523	RSP_2268	-1.84	0.016456	metallo-beta-lactamase	metallo Beta lactamase superfamily
RCAP_rcc00066	1.71623	0.00413685	RSP_1232	-1.34	0.005014	hypothetical protein	putative integral membrane protein
RCAP_rcc02681	1.70889	0.00915958	RSP_0475	-1.42	0.461453	cytochrome b561 family protein	cytochrome b
RCAP_rcc01678	1.70706	7.17e-05	RSP_2463	1.23	0.189037	acpP1	acyl carrier protein
RCAP_rcc01634	1.70231	1.2e-06	RSP_2712	-1.41	0.007238	fabZ	probable 3-hydroxymyristoyl/3-hydroxydecanoyl-(acyl carrier protein) dehydratase
RCAP_rcc00231	1.70145	0.000155515	RSP_1460	1.21	0.018372	hypothetical protein	hypothetical protein
RCAP_rcc02877	1.68874	2.18e-05	RSP_3500	1.21	0.175155	monosacharide ABC transporter periplasmic monosacharide-binding protein	ABC sugar transporter periplasmic binding protein
RCAP_rcc03264	1.68863	0.0400815	RSP_0544	-1.02	0.699554	NifZ family protein	probable NifZ
RCAP_rcc00403	1.67573	0.0232424	RSP_0999	2.06	0.005034	hypothetical protein	hypothetical protein
RCAP_rcc03326	1.66932	0.00096402	RSP_1496	-1.03	0.756548	lipoprotein	hypothetical protein
RCAP_rcc01214	1.66737	9.11e-05	RSP_1865	1.49	0.005739	ilvC	ketol-acid reductoisomerase
RCAP_rcc00838	1.65419	3.28e-05	RSP_1978	1.42	0.006292	DnaJ domain-containing protein	molecular chaperone DnaJ family
RCAP_rcc03387	1.65034	0.0022509	RSP_0889	2.37	0.186969	glnB2	Nitrogen regulatory protein P-II
RCAP_rcc02311	1.64921	0.00584359	RSP_2693	1.41	0.022372	sodB	Superoxide dismutase Fe-Mn family
RCAP_rcc02818	1.64791	0.0121346	RSP_1572	1.24	0.146694	ibpA	Heat shock protein Hsp20 family
RCAP_rcc00514	1.64665	1.37e-05	RSP_1776	-1.04	0.853145	greA	Transcription elongation factor greA
RCAP_rcc03325	1.64034	0.00266598	RSP_1498	1.2	0.048033	hemimethylated DNA-binding protein family	hypothetical protein
RCAP_rcc00436	1.63938	0.000333283	RSP_0820	1.1	0.663927	cytB	Putative cytochrome B561
RCAP_rcc00436	1.63938	0.000333283	RSP_1574	-1.93	0.005656	cytB	Cytochrome b562
RCAP_rcc03248	1.62763	0.00959749	RSP_2153	-1.37	0.03082	metallophosphoesterase	hypothetical protein
RCAP_rcc00125	1.62606	0.00149606	RSP_1159	-2.11	0.017935	galU	UDP-glucose pyrophosphate
RCAP_rcc01184	1.62442	0.00588705	RSP_1270	-1.12	0.277436	CsbD family protein	hypothetical protein
RCAP_rcc01652	1.62335	0.0676721	RSP_2584	1.29	0.031585	hypothetical protein	hypothetical protein
RCAP_rcc02476	1.6223	0.0064703	RSP_2307	1.06	0.465832	ppaC	putative manganese-dependent inorganic pyrophosphatase
RCAP_rcc02765	1.61802	0.00313889	RSP_1140	1.35	0.06053	ilvE1	branched-chain amino acid aminotransferase
RCAP_rcc01376	1.60581	0.00668176	RSP_2320	1.8	0.043093	dctP1	TRAP-T family transporter periplasmic binding protein
RCAP_rcc02843	1.60522	0.0530914	RSP_3050	1.59	0.00581	moaA2	molybdenum cofactor biosynthesis protein A
RCAP_rcc00029	1.60485	0.00266138	RSP_1237	1.71	0.020688	secB	preprotein translocase subunit SecB
RCAP_rcc01458	1.60255	0.00367446	RSP_2540	1.1	0.483605	tatA	twin-arginine translocation system protein TatA
RCAP_rcc02601	1.59645	0.000491012	RSP_0190	-1.6	0.00759	accB	Biotin carboxyl carrier protein AccB
RCAP_rcc02682	1.59466	0.00341057	RSP_0474	-1.81	0.133218	cytochrome c'	Cytochrome c'
RCAP_rcc01544	1.59034	0.00107872	RSP_0099	2.7	0.002938	dctQ2	TRAP-T family sorbitol/mannitol transporter DctQ (4TMs) subunit
RCAP_rcc03161	1.58798	5.04e-05	RSP_1768	-1.62	0.024222	dat	Aminotransferase class IV putative D-alanine aminotransferase
RCAP_rcc00224	1.58728	0.000214868	RSP_1173	-1.5	0.006149	dnaK	Heat shock protein (Hsp70 DnaK
RCAP_rcc03448	1.58272	0.000162511	RSP_1353	1.03	0.72506	serine/threonine-protein phosphatase	hypothetical protein
RCAP_rcc02587	1.58187	0.000505015	RSP_0164	1.34	0.004862	hypothetical protein	hypothetical protein
RCAP_rcc00736	1.57907	0.00241589	RSP_0979	-2.03	0.000199	sdhB	succinate dehydrogenase iron-sulfur subunit
RCAP_rcc00480	1.57345	0.0152074	RSP_0718	1.22	0.722833	rpsU	30S ribosomal protein S21
RCAP_rcc00543	1.5733	0.00290172	RSP_1760	-1.76	0.007594	hypothetical protein	hypothetical protein
RCAP_rcc03232	1.5727	0.00311523	RSP_2211	1.43	0.016045	basic membrane lipoprotein family	ABC transporter periplasmic substrate-binding protein
RCAP_rcc00884	1.56782	0.022422	RSP_0655	-1.09	0.401514	hypothetical protein	hypothetical protein
RCAP_rcc02711	1.56412	0.00959749	RSP_1376	-1.24	0.034928	asd	aspartate-semialdehyde dehydrogenase
RCAP_rcc03404	1.56148	0.000639786	RSP_1404	-1.1	0.166968	pyrF	orotidine 5'-phosphate decarboxylase
RCAP_rcc02357	1.56078	0.00188346	RSP_2002	-1.41	0.060911	trpG	Anthranilate synthase component II
RCAP_rcc00193	1.55999	0.0551309	RSP_1200	1.17	0.164744	SCP-like extracellular protein	hypothetical protein
RCAP_rcc02431	1.5586	0.0199442	RSP_2654	1.21	0.278068	dksA1	DnaK suppressor protein DksA family
RCAP_rcc00538	1.55785	0.00139044	RSP_0812	-1.32	0.03591	methylmalonyl-CoA epimerase	Glyoxalase I (lactoylglutathione lyase)
RCAP_rcc02939	1.55767	0.0157481	RSP_3361	-1.41	0.27736	hypothetical protein	Putative restriction endonuclease or methylase
RCAP_rcc00746	1.55549	0.0145296	RSP_0382	1.48	0.044177	phbC	poly-beta-hydroxybutyrate polymerase
RCAP_rcc02478	1.55389	0.00328511	RSP_2311	-1.03	0.877868	groL	chaperonin GroEL
RCAP_rcc00547	1.55303	0.00668176	RSP_2953	1.01	0.91449	glutaredoxin family protein	glutaredoxin-related protein
RCAP_rcc02183	1.55099	0.0157953	RSP_2400	1.51	0.008512	potG2	ABC putrescine transporter ATPase subunit
RCAP_rcc01169	1.55086	0.00449964	RSP_0683	1.11	0.24049	lipoprotein	hypothetical protein
RCAP_rcc01987	1.55037	0.107083	RSP_1645	-1	0.95994	HK97 family phage major capsid protein	putative phage-related protein
RCAP_rcc01987	1.55037	0.107083	RSP_3652	-1.18	0.054465	HK97 family phage major capsid protein	Predicted phage phi-C31 gp36 major capsid-like protein
RCAP_rcc01157	1.5499	0.015121	RSP_0696	5.75	8.8e-05	ccoN	Cbb3-type cytochrome oxidase CcoN subunit
RCAP_rcc03239	1.54793	0.00366099	RSP_0958	1.01	0.942011	AsnC/Lrp family transcriptional regulator	RAM domain protein
RCAP_rcc02617	1.54598	0.00553146	RSP_0955	-1.3	0.027422	ushA	5'-nucleotidase
RCAP_rcc03426	1.541	0.00102393	RSP_2279	1.93	0.144264	AMP-dependent synthetase and ligase	Long chain acyl-CoA synthetase
RCAP_rcc02008	1.53679	0.0162787	RSP_0142	-1.14	0.169027	tig	trigger factor
RCAP_rcc02490	1.5348	0.0110538	RSP_1033	-1.4	0.018469	OmpA family protein	OmpA family protein
RCAP_rcc02350	1.53207	0.00553146	RSP_2344	-1.03	0.727698	fabI1	enoyl-(acyl carrier protein) reductase
RCAP_rcc01226	1.5307	0.0391724	RSP_0301	1.31	0.264993	urtB	ABC branched chain amino acid transporter substrate binding protein
RCAP_rcc00572	1.52997	0.0473125	RSP_0541	1	0.99214	nifH1	nitrogenase reductase
RCAP_rcc00731	1.5286	0.00874168	RSP_0974	-1.39	0.035283	sdhC	Succinate dehydrogenase cytochrome b-556 subunit
RCAP_rcc00177	1.52832	0.0018519	RSP_3843	-1.07	0.381783	rfbC	dTDP-4-dehydrorhamnose 35-epimerase related protein
RCAP_rcc02778	1.52545	0.00655446	RSP_0376	1	0.988676	class I glutamine amidotransferase	Glutamine amidotransferase class-I
RCAP_rcc02637	1.52525	0.0586081	RSP_0415	2.42	0.189498	ECF family RNA polymerase sigma factor	RNA polymerase sigma factor
RCAP_rcc01254	1.52436	0.0245233	RSP_3313	1.19	0.025864	phage integrase	possible phage integrase family protein
RCAP_rcc02817	1.52392	0.0203366	RSP_1573	1.26	0.170872	hypothetical protein	hypothetical protein
RCAP_rcc01791	1.52391	0.0369577	RSP_2787	-1.19	0.116841	cyclase/dehydrase	hypothetical protein
RCAP_rcc02859	1.51964	0.0127796	RSP_0579	3.03	0.001692	acsA3	Acetyl-coenzyme A synthetase
RCAP_rcc02550	1.51937	0.00668176	RSP_0626	1.67	0.094088	infA	translation initiation factor IF-1
RCAP_rcc00236	1.51934	0.0103699	RSP_0929	-1.68	0.00102	accD	Acetyl-CoA carboxylase carboxyl transferase beta subunit
RCAP_rcc01883	1.51865	0.00046947	RSP_0443	1.45	0.001604	iscR	Rrf2 family transcriptional regulator
RCAP_rcc01183	1.51585	0.000945617	RSP_2246	-1.05	0.405654	hisB	imidazoleglycerol-phosphate dehydratase
RCAP_rcc01674	1.51515	0.00149606	RSP_0147	1.42	0.110936	glnA3	Glutamine synthetase class-I
RCAP_rcc00281	1.51403	0.00244477	RSP_1111	-1.21	0.169019	rpsO	30S ribosomal protein S15
RCAP_rcc02777	1.5131	0.00234066	RSP_0375	1.12	0.142952	glnA4	probable glutamine synthetase
RCAP_rcc02790	1.51285	0.00259726	RSP_2425	1.27	0.258345	CarD family transcriptional regulator	putative CarD-like transcriptional regulator
RCAP_rcc02126	1.51105	0.00955091	RSP_0579	3.03	0.001692	acsA1	Acetyl-coenzyme A synthetase
RCAP_rcc03408	1.51015	0.0157481	RSP_1399	1.19	0.027701	hutG	hypothetical protein
RCAP_rcc00376	1.50872	0.00079371	RSP_0998	-1.14	0.074826	divalent ion symporter	Na? antiporter NhaD
RCAP_rcc03447	1.50745	0.00683364	RSP_1352	-2.35	0.000384	serA	D-3-phosphoglycerate dehydrogenase
RCAP_rcc01895	1.50611	0.0184109	RSP_0017	1.23	0.08207	potH1	ABC spermidine/putrescine transporter inner membrane subunit
RCAP_rcc00035	1.50574	0.00138004	RSP_1531	-1.37	0.069509	hslV	ATP-dependent protease peptidase subunit
RCAP_rcc03431	1.50569	0.00225063	RSP_2275	2.97	0.018909	livK2	ABC branched amino acid transporter family periplasmic substrate-binding subunit
RCAP_rcc02612	1.50558	0.00674477	RSP_1555	1.01	0.893749	transthyretin family protein	Transthyretin-like protein
RCAP_rcc02417	1.50495	0.00668176	RSP_0097	1.68	0.025386	dctP2	TRAP-T family sorbitol/mannitol transporter periplasmic binding protein SmoM
RCAP_rcc01884	1.5047	0.00521591	RSP_0444	1.13	0.502509	alpha/beta fold family hydrolase	hypothetical protein
RCAP_rcc02883	1.5036	0.0136102	RSP_3505	1	0.972053	DeoR family transcriptional regulator	transcriptional regulator DeoR family
RCAP_rcc02391	1.50312	0.0391724	RSP_1844	2.1	0.002209	hypothetical protein	hypothetical protein
RCAP_rcc02828	1.50149	0.025088	RSP_2139	1.34	0.175862	hypothetical protein	hypothetical protein
RCAP_rcc03320	1.49688	0.00136729	RSP_1667	1.02	0.846224	hypothetical protein	hypothetical protein
RCAP_rcc03401	1.49682	0.00202385	RSP_1401	1.18	0.084808	band 7 protein family	Band 7 protein
RCAP_rcc00692	1.49605	0.00423151	RSP_0258	-1.27	0.252333	pufA	LHI alpha Light-harvesting B875 protein
RCAP_rcc03327	1.49373	0.060499	RSP_1497	1.48	0.049781	lolA	Putative outer membrane lipoprotein carrier protein
RCAP_rcc00836	1.49024	0.0112429	RSP_1977	-1.11	0.215471	cobS	cobalt chelatase CobS small subunit
RCAP_rcc02325	1.4891	0.0079173	RSP_2658	1.06	0.673033	HesB/YadR/YfhF family protein	HesB/YadR/YfhF family protein
RCAP_rcc00263	1.48851	0.0220023	RSP_0847	1.42	0.289148	winged helix family two component transcriptional regulator	two component transcriptional regulator winged helix family
RCAP_rcc03406	1.48686	0.0125001	RSP_1408	-1.13	0.208474	clpB	Chaperone ClpB
RCAP_rcc02676	1.48685	0.00786726	RSP_0761	-1.01	0.817135	hypothetical protein	hypothetical protein
RCAP_rcc02405	1.48596	0.0160525	RSP_0944	-1.54	0.003041	purU	formyltetrahydrofolate deformylase
RCAP_rcc01566	1.48584	0.0426227	RSP_2965	1.03	0.638772	LysR family transcriptional regulator	Transcriptional regulator LysR family
RCAP_rcc00338	1.48556	0.0194918	RSP_1750	1.63	0.017692	bztD	ABC glutamate/glutamine/aspartate/asparagine transporter ATPase subunit bztD
RCAP_rcc02288	1.48505	0.0280242	RSP_1276	-1.54	0.083658	hypothetical protein	hypothetical protein
RCAP_rcc03210	1.48412	0.0060824	RSP_0561	-1.21	0.050932	talC	putative translaldolase
RCAP_rcc00914	1.484	0.0472735	RSP_1547	2.03	0.000813	hypothetical protein	probable bacterioferritin-associated ferredoxin
RCAP_rcc00118	1.48302	0.0226547	RSP_1157	1.24	0.325563	sigma 54 modulation protein/ribosomal protein S30EA	Ribosomal subunit interface protein Y
RCAP_rcc03024	1.48235	0.168685	RSP_0910	1.71	0.017061	dctP3	TRAP-T family transporter C4-dicarboxylate-binding protein DctP
RCAP_rcc00298	1.48196	0.00859139	RSP_1715	-1.27	0.053304	rpsJ	30S ribosomal protein S10
RCAP_rcc02285	1.48141	0.173854	RSP_1259	-1.3	0.111017	hypothetical protein	hypothetical protein
RCAP_rcc03047	1.48138	0.0540272	RSP_0831	-1.06	0.611835	trpA	tryptophan synthase subunit alpha
RCAP_rcc00341	1.48068	0.0156871	RSP_1068	-1.27	0.017687	argB	acetylglutamate kinase
RCAP_rcc00720	1.48058	0.011597	RSP_0967	-1.73	0.042874	sucC	succinyl-CoA synthetase subunit beta
RCAP_rcc03275	1.47938	0.154354	RSP_0534	-1	0.979655	fdxB	putative dimeric ferredoxin (FdIII)
RCAP_rcc00400	1.47867	0.0110538	RSP_1002	-1.22	0.018281	pyrB	aspartate carbamoyltransferase catalytic subunit
RCAP_rcc01869	1.47789	0.0231862	RSP_2778	-1.61	0.00945	invasion associated locus B family protein	hypothetical protein
RCAP_rcc00728	1.47758	0.00959749	RSP_0971	-1.54	0.010165	NnrU family protein	hypothetical protein
RCAP_rcc03212	1.47574	0.00328511	RSP_0558	-1.18	0.296712	prmA	Possible ribosomal protein L11 methyltransferase
RCAP_rcc01840	1.47505	0.0264446	RSP_2886	1.44	0.099722	glgC	glucose-1-phosphate adenylyltransferase
RCAP_rcc01816	1.47192	0.00507762	RSP_2856	-1.01	0.856835	family 5 extracellular solute-binding protein	putative oligopeptide ABC transporter periplasmic-binding protein
RCAP_rcc00913	1.46938	0.0218609	RSP_3342	1.35	0.216315	bfr	Bacterioferritin
RCAP_rcc00913	1.46938	0.0218609	RSP_1546	-1.09	0.605779	bfr	Bacterioferritin
RCAP_rcc02974	1.46874	0.0242026	RSP_2296	1.15	0.123325	atpH	ATPase delta (OSCP) subunit
RCAP_rcc00386	1.46705	0.0286298	RSP_1007	1.16	0.056965	hypothetical protein	hypothetical protein
RCAP_rcc00895	1.46594	0.0356447	RSP_2181	1.91	0.003498	proX1	ABC glycine betaine/L-proline transporter periplasmic substrate-binding subunit
RCAP_rcc02609	1.46501	0.0136244	RSP_0197	1.02	0.862535	clpP	Protease subunit of ATP-dependent Clp protease
RCAP_rcc00308	1.46482	0.0180224	RSP_1724	-1.22	0.32759	rpmC	50S ribosomal protein L29
RCAP_rcc02811	1.46385	0.0500502	RSP_2410	1.5	0.004989	rpoH2	RNA polymerase factor sigma-32
RCAP_rcc00285	1.4605	0.000426537	RSP_1705	-1.03	0.808792	secE	preprotein translocase subunit SecE
RCAP_rcc01625	1.45805	0.0116791	RSP_2705	-1.12	0.167986	pyrH	Uridylate kinase
RCAP_rcc03531	1.45803	0.00328511	RSP_1338	-1.03	0.754323	ubiE	methyltransferase
RCAP_rcc00678	1.45709	0.00183323	RSP_0272	-3.29	0.001211	crtA	Spheroidene monooxygenase
RCAP_rcc03178	1.45673	0.00908849	RSP_0745	1.08	0.441576	atoB2	acetyl-CoA acetyltransferase
RCAP_rcc02132	1.45654	0.0381432	RSP_3715	1.04	0.579595	phaAB	putative monovalent cation/H antiporter subunit A
RCAP_rcc00049	1.45587	0.00188346	RSP_1514	-1.01	0.852863	ahcY	S-adenosyl-L-homocysteine hydrolase
RCAP_rcc03120	1.45563	0.00257459	RSP_0587	-1.05	0.516333	ABC transporter ATP-binding protein	putative ABC transporter ATP-binding protein
RCAP_rcc02460	1.45023	0.00354798	RSP_0591	1.14	0.417927	cspA2	Cold-shock protein
RCAP_rcc02460	1.45023	0.00354798	RSP_0386	-1.12	0.362088	cspA2	Cold-shock DNA-binding domain protein
RCAP_rcc03175	1.44863	0.0238514	RSP_0725	-1.12	0.514547	dsbE	Thioredoxin thioldisulfide interchange protein
RCAP_rcc00210	1.44741	0.00855802	RSP_1175	-1.65	0.004776	ubiG	3-demethylubiquinone-9 3-methyltransferase
RCAP_rcc00740	1.44601	0.00803836	RSP_1039	1.4	0.04555	atpI	FoF1 ATP synthase subunit I
RCAP_rcc01543	1.44545	0.00243286	RSP_2637	-1.48	0.354962	ilvI	acetolactate synthase 3 catalytic subunit
RCAP_rcc02289	1.44456	0.0599181	RSP_1274	-1.83	0.006583	two-component response regulator receiver protein	two-component response regulator
RCAP_rcc00438	1.44411	0.0137006	RSP_0823	-1.94	0.020221	glyA	serine hydroxymethyltransferase protein
RCAP_rcc00553	1.44036	0.00400424	RSP_2946	-1.08	0.229995	argC	N-acetyl-gamma-glutamyl-phosphate reductase
RCAP_rcc00201	1.44031	0.0379873	RSP_1468	1.25	0.545486	adenine-specific DNA-methyltransferase	Site-specific DNA-methyltransferase
RCAP_rcc00145	1.43993	0.0157481	RSP_1694	1.04	0.672814	short-chain dehydrogenase/reductase family oxidoreductase	Probable short-chain dehydrogenase/reductase
RCAP_rcc01616	1.43683	0.0817716	RSP_2770	-1.02	0.784376	hypothetical protein	hypothetical protein
RCAP_rcc02396	1.43581	0.0245233	RSP_0359	1	0.982772	rpiA	Ribose-5-phosphate isomerase
RCAP_rcc01705	1.43226	0.0192678	RSP_4047	2.66	0.000451	pdhA	Pyruvate dehydrogenase E1 component alpha subunit
RCAP_rcc02160	1.43136	0.00848944	RSP_2959	-1.52	0.001551	gap3	glyceraldehyde-3-phosphate dehydrogenase
RCAP_rcc00748	1.42913	0.0635674	RSP_0380	1.57	0.005256	phaR	hypothetical protein
RCAP_rcc03459	1.42851	0.121203	RSP_1365	1.02	0.769572	hypothetical protein	hypothetical protein
RCAP_rcc02186	1.42849	0.026512	RSP_2397	1.57	0.024988	potF	ABC putrescine transporter periplasmic substrate-binding subunit
RCAP_rcc02479	1.42833	0.0586868	RSP_0775	2.88	5.4e-05	lipoprotein	Class I monoheme cytochrome c
RCAP_rcc00395	1.42747	0.00915958	RSP_1073	1.08	0.434911	pgsA	Phosphatidylglycerol phosphate synthase
RCAP_rcc00082	1.42592	0.0066611	RSP_0862	-1.02	0.805554	leuD	isopropylmalate isomerase small subunit
RCAP_rcc01801	1.42523	0.0283764	RSP_2843	1.29	0.209035	hfq	RNA-binding protein Hfq
RCAP_rcc00313	1.425	0.0165802	RSP_1728	-1.28	0.198405	rpsN	30S ribosomal protein S14
RCAP_rcc03416	1.42481	0.00721145	RSP_0894	-1.09	0.530194	endoribonuclease L-PSP family protein	hypothetical protein
RCAP_rcc00052	1.42319	0.0391729	RSP_0915	1.38	0.007722	hypothetical protein	hypothetical protein
RCAP_rcc01715	1.4224	0.0187619	RSP_2491	-1.07	0.603108	eno	Enolase
RCAP_rcc01921	1.42111	0.0157481	RSP_0009	-1.09	0.203982	hypothetical protein	hypothetical protein
RCAP_rcc01663	1.41841	0.0190196	RSP_2621	1.37	0.079253	ctrA	two component transcriptional regulator winged helix family
RCAP_rcc00564	1.41772	0.00884026	RSP_3869	1	0.985559	modC1	ABC molybdate transporter ATPase subunit ModC
RCAP_rcc02464	1.4176	0.0309717	RSP_0778	-1.33	0.009967	proS	prolyl-tRNA synthetase
RCAP_rcc02373	1.41753	0.0350123	RSP_3701	2.4	0.014359	monosacharide ABC transporter periplasmic monosacharide-binding protein	ABC sugar transporter periplasmic binding protein
RCAP_rcc01887	1.41726	0.0423356	RSP_0446	1.06	0.668449	icd	isocitrate dehydrogenase
RCAP_rcc01887	1.41726	0.0423356	RSP_1559	-1.1	0.319261	icd	2-dehydropantoate 2-reductase
RCAP_rcc00732	1.41705	0.0303919	RSP_0975	-1.55	0.001597	sdhD	putative succinate dehydrogenase hydrophobic membrane anchor protein
RCAP_rcc02707	1.41668	0.00859139	RSP_1377	1.09	0.688572	cynT	Carbonic anhydrase
RCAP_rcc02441	1.41655	0.0391724	RSP_3339	-1.07	0.306634	GntR family transcriptional regulator	transcriptional regulator GntR family
RCAP_rcc01462	1.41593	0.00448324	RSP_2495	1.14	0.678715	nrdJ2	ribonucleotide-diphosphate reductase subunit alpha
RCAP_rcc01126	1.41542	0.0176588	RSP_3589	1.25	0.113408	ihfB	integration host factor subunit beta
RCAP_rcc01517	1.41431	0.0303359	RSP_2512	1.31	0.222756	nuoA	NADH dehydrogenase subunit A
RCAP_rcc03048	1.41332	0.00209326	RSP_0829	-1.15	0.294163	lldD	Lactate dehydrogenase
RCAP_rcc01725	1.41227	0.00051546	RSP_0459	-1.17	0.035444	hypothetical protein	hypothetical protein
RCAP_rcc00447	1.41152	0.0111674	RSP_1598	-1.17	0.05568	upp	putative uracil phosphoribosyltransferase
RCAP_rcc02400	1.40977	0.0137006	RSP_0356	-1.61	0.001759	hflC	Probable HflC protein
RCAP_rcc00268	1.4097	0.0706144	RSP_1097	-1.14	0.295705	M16 family peptidase	putative zinc protease
RCAP_rcc03490	1.40914	0.026512	RSP_1223	-1.13	0.068418	endoribonuclease, L-PSP family	Putative translation initiation inhibitor yjgF family / putative Endoribonuclease L-PSP
RCAP_rcc03427	1.4082	0.0471972	RSP_2278	1.84	0.136055	livG3	ABC branched amino acid transporter family ATPase subunit
RCAP_rcc01159	1.4068	0.0746912	RSP_0694	3.96	0.001583	ccoQ	Cbb3-type cytochrome c oxidase CcoQ subunit
RCAP_rcc02175	1.40588	0.0268762	RSP_2122	-1.14	0.154998	mtbC	Putative dimethylamine corrinoid protein
RCAP_rcc03386	1.40467	0.00485837	RSP_0888	1.37	0.310805	amtB	Ammonium transporter AmtB
RCAP_rcc01720	1.40326	0.0179714	RSP_2894	1.34	0.233	ndk	Nucleoside diphosphate kinase
RCAP_rcc01668	1.40319	0.141315	RSP_2625	1.06	0.569825	hypothetical protein	NifU-related protein involved in Fe-S cluster formation
RCAP_rcc01919	1.40244	0.0296251	RSP_0007	-1.68	0.054227	membrane protein involved in aromatic hydrocarbon degradation	putative outer membrane protein
RCAP_rcc03243	1.39987	0.0312774	RSP_0960	1.42	0.02756	ccrA	alcohol dehydrogenase
RCAP_rcc03261	1.39686	0.102707	RSP_3872	-1.97	0.014116	TOBE domain-containing protein	Molybdenum-pterin binding protein
RCAP_rcc02826	1.3966	0.0380432	RSP_2138	-1.03	0.545944	fumC	fumarate hydratase
RCAP_rcc03102	1.39612	0.0779037	RSP_1913	1.01	0.960386	scoB	3-oxoadipate CoA-transferase beta subunit
RCAP_rcc02463	1.39594	0.0655322	RSP_4242	-1.44	0.252085	hemolysin-type calcium-binding repeat family protein	Hemolysin-type calcium-binding protein
RCAP_rcc00303	1.39592	0.0331114	RSP_1720	-2.02	0.018013	rpsS	30S ribosomal protein S19
RCAP_rcc02184	1.39542	0.155238	RSP_2399	1.44	0.070106	potH2	ABC putrescine transporter inner membrane subunit
RCAP_rcc00686	1.3944	0.0303356	RSP_0263	-1.89	0.023137	bchC	Chlorophyll synthesis pathway bchC
RCAP_rcc02801	1.39227	0.00771416	RSP_2412	-1.14	0.355547	pepF	Oligoendopeptidase F
RCAP_rcc01837	1.39212	0.0573153	RSP_2883	1	0.972111	pgm	phosphoglucomutase
RCAP_rcc00133	1.39143	0.0311516	RSP_3092	-1.63	0.053965	hypothetical protein	hypothetical protein
RCAP_rcc00667	1.39071	0.00478561	RSP_0283	-1.16	0.479166	ppaA	regulatory protein PpaA
RCAP_rcc02525	1.38523	0.0484723	RSP_0183	2.3	0.000339	dht	dihydropyrimidinase
RCAP_rcc00873	1.38292	0.0313896	RSP_1892	-1.26	0.009775	XRE family transcriptional regulator	putative Cro/CI transcriptional regulator
RCAP_rcc00666	1.38177	0.0406006	RSP_0284	-2.13	0.008503	bchF	2-vinyl bacteriochlorophyllide hydratase
RCAP_rcc02168	1.3813	0.0369983	RSP_2128	-1.94	0.000692	purQ	phosphoribosylformylglycinamidine synthase I (FGAM) synthase
RCAP_rcc03192	1.38071	0.00175997	RSP_0665	-1.26	0.058029	ftsH	FtsH
RCAP_rcc00384	1.38036	0.00483017	RSP_1005	-1.03	0.716915	gshA	putative glutathione synthetase
RCAP_rcc01871	1.38024	0.0567706	RSP_2776	-1.31	0.087055	acpP2	Acyl carrier protein AcpP
RCAP_rcc00375	1.37891	0.0315322	RSP_0125	-1.87	0.013286	mdoG1	glucan biosynthesis protein G
RCAP_rcc03241	1.37833	0.0264446	RSP_0961	1.58	0.046566	mutB	similiar to methylmalonyl-CoA mutase
RCAP_rcc01167	1.3756	0.0605336	RSP_0686	1.28	0.244969	clpS	ATP-dependent Clp protease adaptor protein clpS
RCAP_rcc02432	1.3755	0.0711719	RSP_2653	1.04	0.74296	ATPase AAA	ATPase AAA family
RCAP_rcc02390	1.37098	0.0424266	RSP_1467	-5.35	0.015869	alkane 1-monooxygenase	possible alkane hydroxylase (fatty acid desaturase)
RCAP_rcc02750	1.37062	0.0760299	RSP_1213	-1.12	0.277158	hypothetical protein	hypothetical protein
RCAP_rcc01230	1.36986	0.0429133	RSP_0297	-1.02	0.805391	urtE	ABC branched chain amino acid transporter ATPase subunit
RCAP_rcc00227	1.3697	0.0194918	RSP_1465	-1.29	0.214357	hypothetical protein	hypothetical protein
RCAP_rcc02388	1.36953	0.032896	RSP_1841	-1.21	0.038106	ispZ	Probable intracellular septation protein
RCAP_rcc00484	1.36769	0.0532734	RSP_0723	1.08	0.161255	ald	alanine dehydrogenase
RCAP_rcc00724	1.36752	0.0222448	RSP_0965	-1.7	0.011333	sucA	alpha-ketoglutarate decarboxylase
RCAP_rcc00429	1.36684	0.0498694	RSP_1755	1.08	0.192078	hypothetical protein	hypothetical protein
RCAP_rcc01873	1.36557	0.011597	RSP_2774	-1.31	0.172105	peptidoglycan-binding domain 1 protein	hypothetical protein
RCAP_rcc00314	1.36521	0.0304544	RSP_1729	-1.59	0.049121	rpsH	30S ribosomal protein S8
RCAP_rcc01377	1.36382	0.0678953	RSP_2319	1.04	0.666168	glnA2	Glutamine synthetase class-I
RCAP_rcc00570	1.36292	0.0643791	RSP_0539	-1.06	0.35965	nifK	nitrogenase molybdenum-iron protein beta chain
RCAP_rcc01177	1.36248	0.099433	RSP_3602	-1.32	0.065769	ABC transporter ATP-binding protein	ABC efflux transporter ATPase subunit
RCAP_rcc00046	1.36232	0.0309337	RSP_1517	1.95	0.000449	hvrA	Histone-like protein of HNS family
RCAP_rcc00046	1.36232	0.0309337	RSP_4056	1.36	0.016008	hvrA	Histone-like nucleoid-structuring protein H-NS
RCAP_rcc01143	1.36196	0.124784	RSP_2194	1.09	0.630806	gcvH	glycine cleavage system H protein (predicted)
RCAP_rcc01120	1.3613	0.00632548	RSP_3595	-2.14	0.001751	metK	S-adenosylmethionine synthetase
RCAP_rcc03454	1.36109	0.0452065	RSP_1360	-1.22	0.320179	hypothetical protein	hypothetical protein
RCAP_rcc01787	1.36047	0.0817716	RSP_1803	-1.49	0.060393	ccmC	ABC heme exporter inner membrane subunit CcmC
RCAP_rcc01591	1.36042	0.0648352	RSP_1939	1	0.989276	fpr	NADPH-ferredoxin reductase
RCAP_rcc00036	1.36016	0.00252341	RSP_1529	1.09	0.54978	trxA1	Thioredoxin
RCAP_rcc00034	1.3585	0.0147209	RSP_1532	-1.8	0.025109	hslU	ATP-dependent protease ATP-binding subunit
RCAP_rcc02521	1.35702	0.0472735	RSP_0179	2.05	0.001707	pyrimidine ABC transporter periplasmic pyrimidine-binding protein	ABC-type nitrate/sulfonate/bicarbonate transport systems periplasmic components TauA
RCAP_rcc01881	1.35599	0.124058	RSP_0440	1.38	0.10363	sufB	cysteine desulfurase activator complex subunit SufB
RCAP_rcc01743	1.35584	0.0118755	RSP_2981	-1.12	0.155359	DSBA family oxidoreductase	Putative protein-disulfide isomerase
RCAP_rcc01203	1.35457	0.0359125	RSP_2090	-1.12	0.339579	pyc	pyruvate carboxylase
RCAP_rcc01164	1.35433	0.101537	RSP_0689	1.1	0.154741	ccoS	RdxS cytochrome oxidase maturation protein cbb3-type
RCAP_rcc00284	1.35398	0.0121177	RSP_1112	-1.13	0.344139	pnp	polynucleotide phosphorylase/polyadenylase
RCAP_rcc00711	1.35387	0.125627	RSP_3802	2.99	0.003584	universal stress family protein	hypothetical protein
RCAP_rcc03155	1.35378	0.0132597	RSP_1765	-1.47	0.003352	rpmI	50S ribosomal protein L35
RCAP_rcc01249	1.35331	0.0276209	RSP_0675	1.02	0.841626	TatD-related deoxyribonuclease	putative TatD-related deoxyribonuclease
RCAP_rcc00669	1.3531	0.0189777	RSP_0281	-1.94	0.020036	bchE	Magnesium-protoporphyrin IX monomethylester oxidative cyclase 66 kDa subunit(bchE)
RCAP_rcc01243	1.35305	0.132205	RSP_1882	1.99	0.001735	potA1	ABC polyamine/opine transporter ATPase subunit
RCAP_rcc00274	1.3526	0.0743457	RSP_1104	1.33	0.008132	hypothetical protein	hypothetical protein
RCAP_rcc01836	1.35212	0.0583817	RSP_3381	-1.03	0.613919	qor	NAD(P)H -dependent quinone oxidoreductase
RCAP_rcc03435	1.35185	0.0391724	RSP_0924	-1.1	0.546064	molybdopterin binding domain-containing protein	Predicted nucleotide-utilizing enzyme/competence-damage associated protein
RCAP_rcc00324	1.3516	0.0173172	RSP_1737	-1.33	0.038303	rpsM	30S ribosomal protein S13
RCAP_rcc01908	1.35076	0.0676721	RSP_2615	-1.35	0.082447	hypothetical protein	hypothetical protein
RCAP_rcc00316	1.34885	0.0438221	RSP_1731	-1.53	0.020863	rplR	50S ribosomal protein L18
RCAP_rcc00504	1.34845	0.068677	RSP_1907	-1.01	0.872238	PP-loop family ATPase	Putative Flp pilus assembly protein ATPase CpaE
RCAP_rcc00335	1.34796	0.103967	RSP_1747	2.21	0.000475	bztA	ABC glutamate/glutamine/aspartate/asparagine transporter periplasmic substrate-binding protein
RCAP_rcc03075	1.3478	0.011597	RSP_0757	-1.02	0.698409	ribAB	Bifunctional GTP cyclohydrolase II/34-dihydroxy-2butanone-4-phosphate synthase
RCAP_rcc01209	1.34753	0.0464443	RSP_1860	-2.27	0.010752	cell wall hydrolase, SleB	hypothetical protein
RCAP_rcc02307	1.34676	0.0889973	RSP_2694	-1.04	0.719269	decarboxylase	hypothetical protein
RCAP_rcc02157	1.3466	0.106587	RSP_2221	-1	0.94268	purB	adenylosuccinate lyase
RCAP_rcc02583	1.34636	0.104827	RSP_2806	1.2	0.12011	lon	Probable ATP-dependent protease La protein
RCAP_rcc01790	1.34584	0.0146608	RSP_2786	-1.07	0.277074	hpt	Hypoxanthine-guanine phosphoribosyltransferase
RCAP_rcc00301	1.34544	0.0257909	RSP_1718	-1.1	0.286335	rplW	50S ribosomal protein L23
RCAP_rcc00158	1.34498	0.0472735	RSP_0230	-1.14	0.158316	M10 family peptidase	Neutral zinc metallopeptidase
RCAP_rcc01889	1.34485	0.107882	RSP_0447	-1.03	0.746342	hypothetical protein	hypothetical protein
RCAP_rcc02787	1.34433	0.0202997	RSP_2431	1.03	0.612675	metB	putative O-acetylhomoserine sulfhydrylase
RCAP_rcc03460	1.34368	0.0611688	RSP_1136	-1.02	0.847558	xseB	exonuclease VII small subunit
RCAP_rcc00846	1.34362	0.0741573	RSP_0807	2.1	0.037215	dppA	ABC dipeptide transporter substrate-binding subunit DdpA
RCAP_rcc03129	1.34216	0.0761467	RSP_2016	1.81	0.033307	rpmB	50S ribosomal protein L28
RCAP_rcc01125	1.34193	0.0427098	RSP_3590	-1.36	0.038562	rpsA	30S ribosomal protein S1
RCAP_rcc00741	1.34122	0.16712	RSP_1038	-1.13	0.267392	atpB	F0F1 ATP synthase subunit A
RCAP_rcc03428	1.34116	0.0498694	RSP_2277	1.71	0.084778	livH3	ABC branched amino acid transporter family inner membrane subunit
RCAP_rcc02413	1.34018	0.142743	RSP_2644	-1.06	0.477542	hypothetical protein	hypothetical protein
RCAP_rcc00195	1.33995	0.0158169	RSP_1197	-1.26	0.115401	hemH	ferrochelatase
RCAP_rcc01711	1.33987	0.028791	RSP_4041	-1.07	0.315357	tyrS	Tyrosyl-tRNA synthetase class Ib
RCAP_rcc00065	1.33823	0.121287	RSP_1231	1.17	0.102392	rho	transcription termination factor Rho
RCAP_rcc00693	1.33818	0.0388589	RSP_0257	-1.69	0.008457	pufL	PufL Photosynthetic reaction center L subunit
RCAP_rcc02016	1.33759	0.0407063	RSP_0173	1.01	0.902214	fumarylacetoacetate hydrolase	2-keto-4-pentenoate hydratase/2-oxohepta-3-ene-1 7-dioic acid hydratase
RCAP_rcc00322	1.33642	0.0201514	RSP_1735	-1.62	0.005099	secY	preprotein translocase subunit SecY
RCAP_rcc01599	1.33476	0.0457607	RSP_1948	-1.11	0.56359	iscA	Protein of unknown function HesB/YadR/YfhF
RCAP_rcc00312	1.33463	0.0515407	RSP_1727	-1.56	0.086852	rplE	50S ribosomal protein L5
RCAP_rcc03312	1.33401	0.028356	RSP_1674	-1.02	0.771235	lepB	type 1 signal peptidase
RCAP_rcc01158	1.3338	0.0943779	RSP_0695	4.14	6.8e-05	ccoO	Cbb3-type cytochrome c oxidase CcoO subunit
RCAP_rcc00659	1.33373	0.0299991	RSP_0291	-2.08	0.003263	puhA	Reaction centre H protein
RCAP_rcc01894	1.33277	0.0454545	RSP_0016	1.04	0.906596	potI2	ABC spermidine/putrescine transporter inner membrane subunit
RCAP_rcc03456	1.33049	0.0348861	RSP_1362	-1.14	0.179272	major facilitator superfamily protein	Major facilitator superfamily (MFS) transporter
RCAP_rcc01879	1.32974	0.108273	RSP_0437	1.03	0.766812	sufC	Suf C ATPase
RCAP_rcc00336	1.32967	0.177939	RSP_1748	1.93	0.034339	bztB	ABC glutamate/glutamine/aspartate/asparagine transporter inner membrane subunit BztB
RCAP_rcc00905	1.32956	0.0354022	RSP_2188	-1.06	0.395932	hypothetical protein	hypothetical protein
RCAP_rcc03001	1.32924	0.0323976	RSP_3824	-1.23	0.184506	proA	Gamma-glutamyl phosphate reductase GPR
RCAP_rcc02177	1.32869	NA	RSP_2121	1.2	0.088926	hypothetical protein	hypothetical protein
RCAP_rcc01149	1.32829	0.11573	RSP_3363	1.58	0.040063	hypothetical protein	hypothetical protein
RCAP_rcc02677	1.32809	0.0738342	RSP_0763	1.28	0.046434	aspC2	aspartate aminotransferase
RCAP_rcc01724	1.32745	0.0822487	RSP_2909	-1.16	0.090464	speB1	Hydrolase arginase family
RCAP_rcc01127	1.32618	0.0582872	RSP_3588	-1.51	0.015293	hypothetical protein	hypothetical protein
RCAP_rcc03319	1.32572	0.0810406	RSP_1668	1.08	0.45645	folK	2-amino-4-hydroxy-6- hydroxymethyldihydropteridine pyrophosphokinase
RCAP_rcc01447	1.32299	0.0516328	RSP_2984	-1.24	0.098433	hemA	5-aminolevulinate synthase
RCAP_rcc00345	1.32223	0.0331748	RSP_1064	-1.03	0.706998	oxaA	putative inner membrane protein translocase component YidC
RCAP_rcc02769	1.32105	0.0460832	RSP_1395	-1.78	0.004514	petB	Cytochrome b
RCAP_rcc02248	1.32019	0.139327	RSP_3201	-1.03	0.653512	aldo/keto reductase family oxidoreductase	putative oxidoreductase
RCAP_rcc03153	1.32009	0.0472802	RSP_1763	1.04	0.744995	pheS	Phenylalanyl-tRNA synthetase alpha subunit
RCAP_rcc03164	1.32004	0.145224	RSP_1771	1.04	0.714602	citE2	beta subunit of citrate lyase
RCAP_rcc03390	1.31918	0.0181812	RSP_0891	-1.34	0.029102	VacJ family lipoprotein	putative lipoprotein
RCAP_rcc02675	1.31784	0.117658	RSP_0760	1.02	0.803317	MarR family transcriptional regulator	transcriptional regulator MarR family
RCAP_rcc00841	1.3177	0.024491	RSP_1986	1.03	0.696012	gatB	aspartyl/glutamyl-tRNA amidotransferase subunit B
RCAP_rcc03389	1.31756	0.0594068	RSP_0890	-1.54	0.104288	toluene tolerance family protein	possible protein yrbC precursor
RCAP_rcc01240	1.31755	0.0471972	RSP_0296	1.22	0.296665	cycA1	Cytochrome c2
RCAP_rcc02499	1.31733	0.154407	RSP_0703	1.06	0.339466	ABC transporter permease	ABC peptide transporter inner membrane subunit
RCAP_rcc00016	1.31641	0.068677	RSP_1178	1.66	0.044954	xylG	ABC sugar (xylose) transporter ATPase subunit
RCAP_rcc03492	1.3163	0.0794139	RSP_1221	-1.26	0.008208	rph	ribonuclease PH
RCAP_rcc01864	1.31547	0.0307233	RSP_2783	-1.43	0.093967	lipA	lipoyl synthase
RCAP_rcc00067	1.31544	0.130753	RSP_1233	-1.05	0.369594	Maf-like protein	putative Maf/YceF/YhdE family protein
RCAP_rcc00321	1.31344	0.129024	RSP_1734	-1.26	0.129011	rplO	50S ribosomal protein L15
RCAP_rcc01979	1.31308	0.35391	RSP_3776	-1.09	0.164643	hypothetical protein	hypothetical protein
RCAP_rcc00030	1.31095	0.088601	RSP_1238	-1.43	0.035206	fxsA	putative FxsA cytoplasmic membrane protein
RCAP_rcc01833	1.31043	0.0517915	RSP_3267	-1.37	0.11652	cbbP	Phosphoribulokinase
RCAP_rcc00113	1.30906	0.0154919	RSP_1152	-1.15	0.393713	rnd1	Ribonuclease D
RCAP_rcc03519	1.30865	0.077812	RSP_1330	1.1	0.167754	flgC	flagellar basal body rod protein FlgC
RCAP_rcc02669	1.3085	0.0822487	RSP_3178	1.03	0.729603	fabA	3-hydroxydecanoyl-(acyl carrier protein) dehydratase
RCAP_rcc00326	1.30816	0.0424266	RSP_1739	-1.7	0.003761	rpoA	DNA-directed RNA polymerase subunit alpha
RCAP_rcc01990	1.30792	NA	RSP_1640	1	0.977621	hypothetical protein	hypothetical protein
RCAP_rcc02057	1.30767	0.0790792	RSP_0602	-1.02	0.898049	cobP	Possible adenosyl cobinamide kinase/ cobinamide phosphate guanylyltransferase
RCAP_rcc00206	1.30595	0.131224	RSP_1474	-1.07	0.426696	nspC	putative carboxynorspermidine decarboxylase protein
RCAP_rcc03277	1.30568	0.32188	RSP_0535	-1.02	0.70896	hypothetical protein	hypothetical protein
RCAP_rcc03050	1.30479	0.0803602	RSP_0827	-1.36	0.187456	rplY	50S ribosomal protein L25/general stress protein Ctc
RCAP_rcc00679	1.30374	0.0263452	RSP_0271	-2.03	0.001659	crtI	Phytoene dehydrogenase
RCAP_rcc01181	1.30326	0.0710587	RSP_0589	2.02	0.231599	hypothetical protein	hypothetical protein
RCAP_rcc02850	1.30283	0.117691	RSP_0649	-2.17	0.276239	thiM	Putative hydoxyethylthiazole kinase
RCAP_rcc01378	1.30266	0.0496655	RSP_2318	-1.13	0.112056	aldehyde dehydrogenase	putative Aldehyde dehydrogenase
RCAP_rcc02837	1.30183	0.0416678	RSP_1680	-1.33	0.009553	pckA	phosphoenolpyruvate carboxykinase
RCAP_rcc00068	1.30074	0.163297	RSP_1234	-1	0.975311	aroE	putative shikimate 5-dehydrogenase
RCAP_rcc01673	1.30052	0.0557695	RSP_0146	1.96	0.055625	glnB1	Nitrogen regulatory protein P-II
RCAP_rcc01238	1.29944	0.232737	RSP_1874	-1.04	0.606666	carA	carbamoyl phosphate synthase small subunit
RCAP_rcc03397	1.29756	0.0551903	RSP_0872	1.04	0.808634	def2	Formylmethionine deformylase
RCAP_rcc02352	1.29744	0.0607716	RSP_2342	-1.07	0.439047	gpt	xanthine-guanine phosphoribosyltransferase
RCAP_rcc00681	1.29681	0.0436622	RSP_0269	-2.07	0.015578	tspO	Tryptophan rich sensory protein
RCAP_rcc02780	1.29616	0.0435393	RSP_0377	-1.16	0.467892	glnA5	probable glutamine synthetase
RCAP_rcc01811	1.29403	0.0461396	RSP_2851	-1.14	0.102262	major facilitator superfamily protein	multidrug (bicyclomycin) efflux pump Major facilitator superfamily (MFS)
RCAP_rcc03183	1.29402	0.172219	RSP_0749	1.13	0.064944	hypothetical protein	hypothetical protein
RCAP_rcc02300	1.29377	0.088601	RSP_3819	-1.21	0.245163	rplU	Ribosomal protein L21
RCAP_rcc02361	1.29366	0.0332226	RSP_1997	3.39	0.001747	lexA	LexA repressor
RCAP_rcc01229	1.29349	0.382921	RSP_0298	-1.11	0.154426	urtD	ABC branched chain amino acid transporter ATPase subunit
RCAP_rcc01710	1.29344	0.0230779	RSP_4042	-1.23	0.019575	ppiB	Peptidyl-prolyl cis-trans isomerase cyclophilin type
RCAP_rcc01547	1.29222	0.186291	RSP_2977	-1.12	0.130108	prfB	Peptide chain release factor 2
RCAP_rcc01536	1.29207	0.146356	RSP_2529	-1.26	0.165575	nuoM	NADH dehydrogenase subunit M
RCAP_rcc02871	1.28929	0.0352763	RSP_1020	1.04	0.754105	glcD	putative glycolate oxidase subunit protein
RCAP_rcc02331	1.28896	0.403651	RSP_2355	-1.11	0.114581	HNH nuclease	HNH nuclease / Probable phage PHI-105 holin-like protein
RCAP_rcc02326	1.28863	0.188784	RSP_2361	-1.01	0.851306	phage integrase	putative integrase/resolvase recombinase protein phage-related integrase
RCAP_rcc01669	1.28848	0.0629151	RSP_2627	1.05	0.55486	hisI	Phosphoribosyl-AMP cyclohydrolase
RCAP_rcc00459	1.28841	0.136174	RSP_3377	1.06	0.661881	glutathione S-transferase	Glutathione S-transferase family protein
RCAP_rcc02482	1.28809	0.049971	RSP_1029	1.36	0.053721	HIT family protein	possible Histidine triad (HIT) protein
RCAP_rcc01817	1.28615	0.0311516	RSP_2857	-1.01	0.897684	bdhA	D-beta-hydroxybutyrate dehydrogenase
RCAP_rcc01550	1.28489	0.0928746	RSP_2974	-1.25	0.127967	M23 family peptidase	Putative metalopeptidase
RCAP_rcc00176	1.28485	0.0440199	RSP_3844	-1.2	0.120201	rfbB	hypothetical protein
RCAP_rcc03293	1.2848	0.411118	RSP_3198	-1.06	0.405796	hypothetical protein	probable rnfH protein
RCAP_rcc00208	1.28458	0.200602	RSP_1212	-1.23	0.059772	argG	argininosuccinate synthase
RCAP_rcc03062	1.28416	0.126546	RSP_0404	-1.22	0.206845	glpX	fructose 16-bisphosphatase II
RCAP_rcc03430	1.28362	0.075521	RSP_2276	1.46	0.062591	livM3	ABC branched amino acid transporter family inner membrane subunit
RCAP_rcc03432	1.28354	0.0540272	RSP_2274	1.64	0.102292	livF3	ABC branched amino acid transporter family ATPase subunit
RCAP_rcc02500	1.28284	0.252566	RSP_0704	2.08	0.000387	ABC transporter periplasmic substrate-binding protein	ABC peptide transporter substrate binding protein
RCAP_rcc00294	1.28278	0.0988202	RSP_1710	1.08	0.28124	rpsL	30S ribosomal protein S12
RCAP_rcc01162	1.28243	0.145673	RSP_0691	1.23	0.020344	ccoH	RdxH
RCAP_rcc00524	1.28239	0.0331748	RSP_2313	-1.23	0.10443	gyaR1	2-hydroxyacid dehydrogenase
RCAP_rcc00220	1.28213	0.0222452	RSP_1169	-1.34	0.006725	secA	preprotein translocase subunit SecA
RCAP_rcc00014	1.28156	0.0693233	RSP_1176	1.68	0.067773	xylA	xylose isomerase
RCAP_rcc02187	1.28153	0.190849	RSP_3836	1.1	0.216846	amidohydrolase	Putative metal-dependent hydrolase
RCAP_rcc03527	1.28074	0.155782	RSP_1334	1.03	0.61111	flgJ	possible chemotactic signal-response protein CheL
RCAP_rcc00085	1.28062	0.0813251	RSP_0859	1.03	0.78412	leuB	hypothetical protein
RCAP_rcc00694	1.28032	0.0784589	RSP_0256	-1.62	0.014741	pufM	PufM photosynthetic reaction center M subunit
RCAP_rcc00828	1.2802	0.0583817	RSP_2117	-1.3	0.014848	comL	Putative ComL lipoprotein
RCAP_rcc01853	1.2799	0.133833	RSP_2924	-1.16	0.036362	livG1	ABC branched-chain amino acid transporter family ATPase subunit
RCAP_rcc03200	1.27912	0.152121	RSP_0673	-1.06	0.465183	ybgC	Putative thioesterase
RCAP_rcc02973	1.27885	0.0516328	RSP_2297	-1.29	0.010939	atpA	F0F1 ATP synthase subunit alpha
RCAP_rcc01821	1.27864	0.163297	RSP_2860	-1.16	0.363319	rpsB	30S ribosomal protein S2
RCAP_rcc03335	1.27652	0.17082	RSP_0848	-1.14	0.144453	xthA2	Exodeoxyribonuclease III
RCAP_rcc03022	1.27616	0.421859	RSP_0912	-1.05	0.749125	dctM3	TRAP-T family C4-dicarboxylate transporter DctM (12TMs) subunit
RCAP_rcc03141	1.27492	0.0660855	RSP_0591	1.14	0.417927	cspD	Cold-shock protein
RCAP_rcc03141	1.27492	0.0660855	RSP_0386	-1.12	0.362088	cspD	Cold-shock DNA-binding domain protein
RCAP_rcc00045	1.27454	0.104436	RSP_1518	-1.09	0.600847	regA1	PrrA (RegA) Response regulator involved in oxygen regulation of photosynthesis genes
RCAP_rcc03054	1.27433	0.0696043	RSP_0395	1.05	0.698907	rpoD	RNA polymerase sigma factor RpoD
RCAP_rcc02846	1.27359	NA	RSP_3047	1.45	0.001953	torD	DMSO-membrane protein
RCAP_rcc01160	1.27322	0.155945	RSP_0693	3.6	0.000596	ccoP	Cbb3-type cytochrome c oxidase CcoP subunit
RCAP_rcc02620	1.27309	0.0935193	RSP_0579	3.03	0.001692	acsA2	Acetyl-coenzyme A synthetase
RCAP_rcc00863	1.27084	0.189381	RSP_0022	1.03	0.818823	rplM	50S ribosomal protein L13
RCAP_rcc02299	1.26904	0.147929	RSP_3820	-1.59	0.10059	rpmA	50S ribosomal protein L27
RCAP_rcc02538	1.26897	0.0537912	RSP_1513	-1.73	0.00198	trpB2	tryptophan synthase subunit beta
RCAP_rcc02481	1.26867	0.160891	RSP_1027	1.7	0.020546	hypothetical protein	hypothetical protein
RCAP_rcc00310	1.26789	0.170232	RSP_1725	-1.76	0.014928	rplN	50S ribosomal protein L14
RCAP_rcc02528	1.26737	NA	RSP_0187	5.57	0.000157	dihydropyrimidine dehydrogenase	dihydropyrimidine dehydrogenase
RCAP_rcc00028	1.26718	0.127478	RSP_0276	-1.19	0.239658	idi1	Isopentenyl-diphosphate delta-isomerase
RCAP_rcc03496	1.26686	0.0393854	RSP_1217	-1.42	0.00575	maeB2	malic enzyme
RCAP_rcc00496	1.26564	0.0864134	RSP_1989	-1.07	0.389078	valS	valyl-tRNA synthetase
RCAP_rcc02170	1.2653	0.127079	RSP_2126	-1.25	0.044627	purC	SAICAR synthetase
RCAP_rcc02369	1.26422	0.167964	RSP_3705	1.07	0.21129	araB	D-ribulokinase
RCAP_rcc02118	1.26382	0.196441	RSP_1706	-1.2	0.171328	cat	Putative acetyltransferase
RCAP_rcc01771	1.26311	0.215262	RSP_2873	1.04	0.46231	aglE	ABC alpha-glucoside transporter perplasmic substrate-binding protein
RCAP_rcc00077	1.26248	0.0790407	RSP_0934	-1.03	0.651953	gpmI	phosphoglyceromutase
RCAP_rcc01754	1.26246	0.228744	RSP_0449	-1.06	0.367767	class II glutamine amidotransferase	putative glutamine amidotransferase
RCAP_rcc01539	1.26202	0.0517839	RSP_2533	1.06	0.362146	coaX	pantothenate kinase
RCAP_rcc02766	1.26186	0.239467	RSP_1139	2.43	0.007898	petP	transcriptional regulator MarR family
RCAP_rcc00304	1.26183	0.103672	RSP_1721	-2.3	0.004318	rplV	50S ribosomal protein L22
RCAP_rcc01554	1.26179	0.159938	RSP_2970	-1.51	0.001697	major facilitator superfamily protein	Transporter Major facilitator superfamily (MFS)
RCAP_rcc00554	1.26166	0.185047	RSP_2945	-2.19	0.035762	ccmE	cytochrome c-type biogenesis protein CcmE
RCAP_rcc00532	1.26159	0.0992048	RSP_0815	1.01	0.937856	aspS	aspartyl-tRNA synthetase
RCAP_rcc00581	1.26152	0.16714	RSP_0326	1.13	0.064526	hypothetical protein	hypothetical protein
RCAP_rcc02607	1.26061	0.073833	RSP_0195	-1.07	0.315098	NDUFA12 family NADH ubiquinone oxidoreductase subunit	NADH dehydrogenase
RCAP_rcc02776	1.26025	0.134443	RSP_0374	1.15	0.206461	hisM	ABC basic amino acid transporter inner membrane subunit
RCAP_rcc00573	1.26019	0.395954	RSP_1751	-1.14	0.091923	fdxD	putative 2Fe-2S ferredoxin protein
RCAP_rcc00028	1.26	0.127478	RSP_0276	-1.19	0.239658	idi1	Isopentenyl-diphosphate delta-isomerase
RCAP_rcc01964	1.2589	0.0980593	RSP_0837	-1.42	0.104666	hypothetical protein	hypothetical protein
RCAP_rcc00192	1.25878	0.046801	RSP_1201	-1.6	0.00664	ErfK/YbiS/YcfS/YnhG family protein	hypothetical protein
RCAP_rcc02697	1.25805	0.0977004	RSP_1391	-2.54	0.194633	thiB	thiamin transporter substrate binding subunit
RCAP_rcc00360	1.25682	0.307997	RSP_1042	-1	0.981922	mipZ	hypothetical protein
RCAP_rcc01460	1.25676	0.0926756	RSP_2541	1.06	0.74377	tatC	twin-arginine translocation system protein TatC
RCAP_rcc00476	1.25623	0.100681	RSP_0714	-2.03	0.001757	hypothetical protein	hypothetical protein
RCAP_rcc03265	1.25622	0.453971	RSP_0545	-1.01	0.884358	LRV FeS4 cluster domain-containing protein	hypothetical protein
RCAP_rcc01437	1.25606	0.45382	RSP_3413	-1.06	0.270607	fepC1	ABC Fesiderophore transporter ATPase subunit
RCAP_rcc02103	1.25526	0.458437	RSP_4167	-1.08	0.29279	IS3/IS911 family transposase	Transposase IS3/IS911family
RCAP_rcc00276	1.25262	0.145533	RSP_1106	-1.31	0.005403	rbfA	ribosome-binding factor A
RCAP_rcc01129	1.25131	0.0499051	RSP_3585	1.03	0.836387	trpB1	tryptophan synthase subunit beta
RCAP_rcc01542	1.24857	0.0798674	RSP_2636	-1.16	0.556152	ilvH	acetolactate synthase 3 regulatory subunit
RCAP_rcc01491	1.24806	0.0587815	RSP_2092	1.27	0.00881	uvrD	Putative uvrD/DNA Helicase II
RCAP_rcc00462	1.24762	0.154407	RSP_1815	-1.07	0.532091	gshB	glutathione synthetase
RCAP_rcc01529	1.24724	0.100542	RSP_2522	1.06	0.390956	nuoH	NADH dehydrogenase subunit H
RCAP_rcc00413	1.24659	0.0426088	RSP_1012	1.64	0.000811	gabD	succinate-semialdehyde dehdyrogenase
RCAP_rcc02494	1.24632	0.0841382	RSP_0699	2.35	0.000266	hemN2	coproporphyrinogen III oxidase
RCAP_rcc00124	1.2453	0.264336	RSP_0652	-1.23	0.081021	galE	UDP-glucose 4-epimerase
RCAP_rcc02624	1.24523	0.218162	RSP_0584	1.07	0.498897	lysS	lysyl-tRNA synthetase
RCAP_rcc00469	1.24503	0.25239	RSP_1808	-1.57	0.03421	trpS	tryptophanyl-tRNA synthetase
RCAP_rcc00854	1.24371	0.055484	RSP_2943	1.02	0.740439	argS	Arginyl-tRNA synthetase class I
RCAP_rcc00379	1.24342	0.372877	RSP_0882	-1.26	0.088821	dapA	dihydrodipicolinate synthase
RCAP_rcc02642	1.24288	0.237306	RSP_0423	-1.57	0.014321	aldo/keto reductase family oxidoreductase	Aldo/keto reductase
RCAP_rcc02694	1.24269	0.0661485	RSP_2900	1.02	0.83779	permease YjgP/YjgQ family protein	Predicted permease
RCAP_rcc03291	1.24241	0.483584	RSP_3196	-1.06	0.266246	rnfG	Electron transport complex RnfABCDGE type G subunit
RCAP_rcc00854	1.24	0.055484	RSP_0943	1.19	0.113406	argS	probable adenosylmethionine-8-amino-7-oxononanoate aminotransferase
RCAP_rcc02371	1.23926	0.168609	RSP_3703	1.01	0.895836	monosacharide ABC transporter permease	ABC sugar transporter inner membrane subunit
RCAP_rcc00070	1.23885	0.193878	RSP_1236	1.04	0.713207	dnaQ	putative DNA polymerase III epsilon subunit and related 3'-5' exonuclease
RCAP_rcc00767	1.23878	0.248549	RSP_0495	10.04	1.8e-05	hupA	hydrogenase protein small subunit
RCAP_rcc01567	1.2382	0.283094	RSP_2960	1.13	0.10134	coaD	pantetheine-phosphate adenylyltransferase
RCAP_rcc00168	1.23795	0.150438	RSP_3917	1.12	0.27885	ABC transporter polysaccharide inner membrane subunit	ABC polysaccharide export transporter inner membrane subunit
RCAP_rcc02816	1.23754	0.303011	RSP_1575	-1.21	0.059887	sat	bifunctional sulfate adenylyltransferase subunit 1/adenylylsulfate kinase protein
RCAP_rcc02685	1.23739	0.168672	RSP_0769	1.24	0.012434	glutathione S-transferase	Glutathione S-transferase
RCAP_rcc02364	1.2371	0.256657	RSP_1994	1.48	0.00603	gltA	Citrate synthase
RCAP_rcc01335	1.2371	0.184391	RSP_2800	1.03	0.565553	Fis family GAF modulated sigma54 specific transcriptional regulator	Putative AcoR Transcriptional activator of acetoin/glycerol metabolism
RCAP_rcc00701	1.23708	0.259379	RSP_2389	-1.05	0.540102	bsaA1	putative glutathione peroxidase
RCAP_rcc03445	1.23614	0.175629	RSP_1350	1.12	0.256827	serB	phosphoserine phosphatase
RCAP_rcc00726	1.23529	0.135608	RSP_0962	-2.52	0.004032	lpdA1	Dihydrolipoamide dehydrogenase
RCAP_rcc00826	1.23448	0.0670629	RSP_2114	-1.11	0.374283	ftsZ	cell division protein FtsZ
RCAP_rcc02267	1.23443	0.241948	RSP_3039	1.05	0.560051	potB3	ABC permidine/putrescine transporter inner membrane subunit
RCAP_rcc02171	1.23415	0.17082	RSP_2125	1.43	0.004377	hypothetical protein	hypothetical protein
RCAP_rcc01922	1.23382	0.12525	RSP_0010	-1.3	0.006749	metA	homoserine O-succinyltransferase
RCAP_rcc01615	1.23262	0.189381	RSP_2769	-1.06	0.288595	methylenetetrahydrofolate reductase	probable 510-methylenetetrahydrofolate reductase
RCAP_rcc00744	1.23168	0.0973352	RSP_1035	-1.2	0.136377	atpF	FoF1 ATP synthase subunit B
RCAP_rcc01808	1.23115	0.186313	RSP_2848	-1.93	0.000393	hemB	delta-aminolevulinic acid dehydratase
RCAP_rcc03446	1.23087	0.181561	RSP_1351	-1.62	0.019581	serC	phosphoserine aminotransferase
RCAP_rcc01872	1.22983	0.0977344	RSP_2775	-1.08	0.517967	lpxD	UDP-3-O-(3-hydroxymyristoyl) glucosamine N-acyltransferase
RCAP_rcc00213	1.22749	0.135531	RSP_1163	-1.78	0.000389	nusA	transcription elongation factor NusA
RCAP_rcc00571	1.22647	0.245387	RSP_0540	-1.07	0.405761	nifD	Nitrogenase iron-molybdenum protein alpha chain
RCAP_rcc03381	1.22633	0.0928746	RSP_0885	-1.1	0.176657	sseA	Thiosulfate sulfurtransferase Rhodanese-like
RCAP_rcc00810	1.22451	0.185252	RSP_0781	-1.07	0.255524	ppk	polyphosphate kinase
RCAP_rcc00894	1.22406	0.259817	RSP_2180	1.27	0.125823	proW1	ABC glycine betaine/L-proline transporter inner membrane subunit
RCAP_rcc03517	1.22243	0.147566	RSP_1328	-1.06	0.659147	fliQ	flagellar biosynthetic protein FliQ
RCAP_rcc02823	1.22217	0.252996	RSP_2301	-1.14	0.16807	prs	Phosphoribosyl pyrophosphate synthetase
RCAP_rcc00471	1.22136	0.176705	RSP_2203	-1.06	0.46174	thioesterase superfamily protein	hypothetical protein
RCAP_rcc00315	1.22133	0.172085	RSP_1730	-1.77	0.044219	rplF	50S ribosomal protein L6
RCAP_rcc03134	1.221	0.0779037	RSP_2009	-1.1	0.315203	argF	ornithine carbamoyltransferase
RCAP_rcc01709	1.22098	0.121287	RSP_4043	-1.23	0.067398	ppiA	Peptidylprolyl isomerase
RCAP_rcc02833	1.22071	0.252048	RSP_1684	1.36	0.020076	P-loop family ATPase	hypothetical protein
RCAP_rcc00302	1.2197	0.159503	RSP_1719	-2.49	0.001011	rplB	50S ribosomal protein L2
RCAP_rcc02173	1.21744	0.271825	RSP_2124	-1.1	0.198842	metH3	methionine synthase I
RCAP_rcc03503	1.21635	0.271825	RSP_2604	-1.86	0.034753	pstS	ABC phosphate transporter periplasmic phosphate-binding protein
RCAP_rcc02327	1.21491	0.392408	RSP_2360	-1.03	0.558989	HK97 family phage portal protein	putative head portal protein HK97 family
RCAP_rcc00551	1.21439	0.138821	RSP_2947	1.63	0.047516	murI	Glutamate racemase
RCAP_rcc00600	1.21378	0.143447	RSP_3547	2.44	0.00096	nrdJ1	Ribonucleotide reductase
RCAP_rcc00287	1.21358	0.180682	RSP_1703	-1.73	0.003971	rplK	50S ribosomal protein L11
RCAP_rcc03292	1.2134	0.529373	RSP_3197	-1.19	0.032835	rnfE	SoxR-reducing system protein RsxE
RCAP_rcc01535	1.21315	0.205991	RSP_2527	-1.11	0.226195	nuoL	NADH dehydrogenase subunit L
RCAP_rcc00061	1.21249	0.164448	RSP_1227	1.15	0.276538	parA	putative chromosome partitioning protein ParA
RCAP_rcc01858	1.21218	0.296373	RSP_0005	1.16	0.131906	guaA1	bifunctional GMP synthase/glutamine amidotransferase protein
RCAP_rcc02668	1.21191	0.229938	RSP_3177	1.1	0.545791	fabB	3-oxoacyl-(Acyl-carrier-protein) synthase
RCAP_rcc00017	1.21146	0.132677	RSP_1179	1.69	0.016633	xylH	ABC sugar (xylose) transporter inner membrane subunit
RCAP_rcc00725	1.21139	0.172085	RSP_0964	-2.17	0.013374	sucB	dihydrolipoamide acetyltransferase
RCAP_rcc01323	1.21131	0.284979	RSP_4165	-1.06	0.436191	IS66 family transposase	Transposase IS66
RCAP_rcc02854	1.21099	0.532078	RSP_0645	-3.68	0.22904	ABC transporter ATP-binding protein	ABC transporter ATPase subunit
RCAP_rcc01565	1.21095	0.279325	RSP_2962	1.2	0.141452	mmsA	Methylmalonic acid semialdehyde dehydrogenase
RCAP_rcc01541	1.21069	0.0877601	RSP_0238	-1.4	0.025687	hypothetical protein	hypothetical protein
RCAP_rcc01834	1.21054	0.445646	RSP_3266	-1.07	0.725307	fbp	fructose-16-bisphosphatase
RCAP_rcc01363	1.21046	0.0814435	RSP_2330	-1.75	0.022984	leuA	2-isopropylmalate synthase
RCAP_rcc01751	1.20972	0.0864134	RSP_0452	2.94	0.000498	recA	recombinase A
RCAP_rcc02011	1.20967	0.174143	RSP_0139	-1.07	0.289425	rpsF	30S ribosomal protein S6
RCAP_rcc01704	1.20958	0.225069	RSP_4049	2.53	0.004668	pdhB	pyruvate dehydrogenase subunit beta
RCAP_rcc03262	1.20917	0.373561	RSP_0542	1.05	0.373562	hypothetical protein	hypothetical protein
RCAP_rcc00001	1.20895	0.0849375	RSP_1342	-1.15	0.464428	dnaA	chromosomal replication initiation protein
RCAP_rcc02316	1.20684	NA	RSP_2686	1.27	0.422545	soxB	putative sarcosine oxidase beta subunit
RCAP_rcc03529	1.20625	0.270766	RSP_1336	-1.03	0.664447	flgD	flagellar basal body rod modification protein
RCAP_rcc03281	1.20618	0.430623	RSP_2781	1.04	0.664318	peroxiredoxin	peroxiredoxin/glutaredoxin family protein
RCAP_rcc00539	1.20569	0.319976	RSP_0810	-1.2	0.066368	hypothetical protein	hypothetical protein
RCAP_rcc01227	1.20505	0.537637	RSP_0300	1.02	0.751398	urtA	ABC branched chain amino acid transporter inner membrane subunit
RCAP_rcc00530	1.2049	0.344562	RSP_0837	-1.42	0.104666	hypothetical protein	hypothetical protein
RCAP_rcc01789	1.20462	0.350606	RSP_1805	-1.31	0.068241	ccmG	Probable thiol-disulfide interchange protein
RCAP_rcc03512	1.20452	0.224486	RSP_1323	-1.06	0.345156	fliL2	hypothetical protein
RCAP_rcc02753	1.20377	0.222807	RSP_2270	-1.11	0.167073	gatA	aspartyl/glutamyl-tRNA amidotransferase subunit A
RCAP_rcc03000	1.2036	0.234938	RSP_3825	-2	0.009642	hypothetical protein	hypothetical protein
RCAP_rcc02809	1.20359	0.191728	RSP_2408	-1.03	0.76771	hypothetical protein	hypothetical protein
RCAP_rcc01597	1.2029	0.185252	RSP_1945	1.66	0.045314	AsnC/Lrp family transcriptional regulator	Transcriptional Regulator AsnC family
RCAP_rcc01155	1.2026	0.315823	RSP_2244	-1.15	0.156483	hypothetical protein	hypothetical protein
RCAP_rcc00291	1.20225	0.163297	RSP_1699	-1.71	0.004475	rpoB	DNA-directed RNA polymerase subunit beta
RCAP_rcc01245	1.2022	0.343854	RSP_1884	2.06	0.012205	potB1	ABC polyamine/opine transporter inner membrane subunit
RCAP_rcc00916	1.20195	0.153735	RSP_0720	-1.55	0.009909	pssA	CDP-alcohol phosphatidyltransferase
RCAP_rcc01384	1.20116	0.310405	RSP_2083	1.16	0.092817	uvrB	excinuclease ABC subunit B
RCAP_rcc03358	1.19997	0.409946	RSP_2402	-1.91	0.061539	TonB-dependent receptor	Putative TonB dependent Vitamin B12 outer membrane receptor
RCAP_rcc00433	1.19974	0.0852411	RSP_2802	-1.18	0.18555	RND family efflux transporter subunit MFP	multidrug/cation efflux pump membrane fusion protein subunit
RCAP_rcc00296	1.19913	0.192634	RSP_1708	-1.26	0.04865	fusA1	elongation factor G
RCAP_rcc00715	1.19881	0.303134	RSP_0240	-1.2	0.09029	pntA	NAD(P) transhydrogenase subunit alpha
RCAP_rcc02556	1.19871	0.228778	RSP_0630	1.11	0.194845	arsC	hypothetical protein
RCAP_rcc00673	1.19868	0.16714	RSP_0277	-2.01	0.000542	bchP	Geranylgeranyl hydrogenase
RCAP_rcc01601	1.19848	0.380767	RSP_1949	1.19	0.374001	FeS assembly SUF system protein	hypothetical protein
RCAP_rcc02851	1.19831	NA	RSP_0648	-3.18	0.214364	thiE	Thiamine-phosphate pyrophosphorylase
RCAP_rcc03303	1.19816	0.123097	RSP_1128	-1.01	0.884445	dapE	succinyl-diaminopimelate desuccinylase
RCAP_rcc00656	1.19715	0.195864	RSP_0295	-1.72	0.002216	hypothetical protein	hypothetical protein
RCAP_rcc02363	1.19687	0.233639	RSP_1995	-1.06	0.412446	gltX2	Glutamyl-tRNA synthetase
RCAP_rcc00337	1.19686	0.208379	RSP_1749	1.22	0.091946	bztC	ABC glutamate/glutamine/aspartate/asparagine transporter inner membrane subunit BztC
RCAP_rcc01383	1.19559	0.303011	RSP_0653	-1.03	0.654254	ugd	UDP-glucose 6-dehydrogenase
RCAP_rcc03278	1.19545	0.558851	RSP_0536	1.09	0.149191	nifX	putative nitrogenase molybdenum-iron protein NifX
RCAP_rcc00079	1.19533	0.322051	RSP_0865	2.3	0.003893	iojap-related protein	hypothetical protein
RCAP_rcc01775	1.19467	0.276087	RSP_2870	1.11	0.185517	aglK	ABC alpha-glucoside transporter ATPase subunit AglK
RCAP_rcc01981	1.19321	NA	RSP_3778	1.03	0.720933	hypothetical protein	hypothetical protein
RCAP_rcc00653	1.193	0.268281	RSP_3305	-1.1	0.334408	ABC transporter	putative ubiquinol-cytochrome-c reductase assembly protein
RCAP_rcc01662	1.1915	0.328286	RSP_2620	-1.09	0.245493	hypothetical protein	hypothetical protein
RCAP_rcc03186	1.1895	0.282997	RSP_1899	1.04	0.459325	ATPase AAA	Predicted ATPase
RCAP_rcc03199	1.18862	0.31734	RSP_0672	-1.45	0.015996	tolQ	Biopolymer transport protein TolQ
RCAP_rcc02304	1.18861	0.273338	RSP_2697	-1.02	0.721969	hypothetical protein	hypothetical protein
RCAP_rcc00730	1.18849	0.200602	RSP_0973	-1.41	0.045592	maoC	MaoC family protein
RCAP_rcc02807	1.18826	0.210761	RSP_1580	-1.12	0.23645	lgt	prolipoprotein diacylglyceryl transferase
RCAP_rcc02404	1.18785	0.424548	RSP_0352	-1.07	0.331351	fdx	probable ferredoxin
RCAP_rcc03468	1.18763	0.281737	RSP_1368	1.19	0.046122	pncA	probable pyrazinamidase/nicotinamidase
RCAP_rcc01375	1.18736	0.299473	RSP_2321	1.06	0.271049	dctM1	Putative TRAP-T family transporter DctM (12TMs) subunit
RCAP_rcc03165	1.18708	0.343229	RSP_1772	-1.21	0.018581	accA	acetyl-CoA carboxylase carboxyltransferase subunit alpha
RCAP_rcc03260	1.18707	0.256363	RSP_3070	-1.85	0.015968	NAD-dependent epimerase/dehydratase	hypothetical protein
RCAP_rcc00002	1.18686	0.116352	RSP_1343	1.17	0.4358	dnaN	DNA polymerase III subunit beta
RCAP_rcc02972	1.18684	0.200194	RSP_2298	-1.33	0.056917	atpG	F0F1 ATP synthase subunit gamma
RCAP_rcc02498	1.18662	0.346547	RSP_0702	-1	0.999971	ABC transporter permease	ABC peptide transporter inner membrane subunit
RCAP_rcc02381	1.1864	0.205314	RSP_2097	1.04	0.658322	hypothetical protein	Putative FtsL
RCAP_rcc01777	1.18629	0.246685	RSP_1926	-1.08	0.177516	dusA	tRNA-dihydrouridine synthase A
RCAP_rcc03434	1.18619	0.188508	RSP_0923	1.25	0.048488	map	Methionine aminopeptidase subfamily 1
RCAP_rcc02451	1.18459	0.519582	RSP_3516	1.01	0.870581	potA4	ABC polyamine/opine transporter ATPase subunit
RCAP_rcc01379	1.1836	0.198825	RSP_2317	-1.38	0.008371	iron-containing alcohol dehydrogenase	Iron-containing alcohol dehydrogenase
RCAP_rcc01843	1.1836	0.418523	RSP_1370	-1.03	0.638773	family 13 glycosyl hydrolase	Alpha amylase catalytic subdomain
RCAP_rcc01461	1.18323	0.333832	RSP_2542	-1.02	0.793454	ATPase AAA	ATPase
RCAP_rcc00513	1.18265	0.143611	RSP_1777	-1.41	0.022767	etfD	Putative electron transfer flavoprotein-ubiquinone oxidoreductase precursor
RCAP_rcc01842	1.18178	0.335633	RSP_2887	-1.14	0.208343	glgP	glycogen phosphorylase
RCAP_rcc00742	1.18117	0.199442	RSP_1037	1	0.988138	atpE	F0F1 ATP synthase subunit C
RCAP_rcc00267	1.18112	0.46573	RSP_1096	-1.25	0.164171	M16 family peptidase	putative zinc protease
RCAP_rcc03123	1.18059	0.408601	RSP_2088	1.13	0.178327	lepA	GTP-binding protein LepA
RCAP_rcc00060	1.18043	0.275639	RSP_1225	-1.15	0.173581	parB	ParB-like partition protein
RCAP_rcc01838	1.17983	0.421854	RSP_2884	-1.02	0.723165	glgX	glycogen debranching enzyme
RCAP_rcc01773	1.17967	0.364817	RSP_2871	-1.04	0.59788	aglG	ABC alpha-glucoside transporter inner membrane subunit AglG
RCAP_rcc02507	1.17834	0.350166	RSP_2265	-1.65	0.042973	hypothetical protein	hypothetical protein
RCAP_rcc01848	1.17778	0.297775	RSP_2920	-1.05	0.54724	yicC	hypothetical protein
RCAP_rcc01755	1.17654	0.20692	RSP_2722	-1.21	0.209213	cysS	Cysteinyl-tRNA synthetase class Ia
RCAP_rcc03179	1.17599	0.153857	RSP_0747	1.43	0.002843	phbB	Short-chain dehydrogenase/reductase
RCAP_rcc01851	1.17584	0.402382	RSP_2922	1.04	0.502853	AraC family transcriptional regulator	Transcriptional regulator AraC family
RCAP_rcc02608	1.17495	0.270766	RSP_0196	1.12	0.211025	clpX	ATP-dependent protease ATP-binding subunit
RCAP_rcc02775	1.17381	0.310405	RSP_0373	-1.07	0.444724	hisQ	ABC basic amino acid transporter inner membrane subunit
RCAP_rcc02971	1.17369	0.20692	RSP_2299	-1.59	0.01153	atpD	F0F1 ATP synthase subunit beta
RCAP_rcc02634	1.17364	0.348957	RSP_0413	-1.04	0.663412	response regulator receiver modulated diguanylate cyclase/phosphodiesterase	two component diguanylate cyclase
RCAP_rcc00253	1.17211	0.155945	RSP_1372	-1	0.998203	major facilitator superfamily protein	Major facilitator superfamily (MFS) transporter
RCAP_rcc00505	1.17111	0.395394	RSP_1905	-1.08	0.345341	type II secretion system protein E	Putative Flp pilus assembly protein ATPase CpaF
RCAP_rcc03038	1.17102	0.376766	RSP_1071	-1.06	0.383763	moaE	Molybdopterin converting factor subunit 2
RCAP_rcc00839	1.17029	NA	RSP_1980	1.08	0.425911	glcB	malate synthase G
RCAP_rcc00876	1.16981	0.389705	RSP_1896	1.23	0.012264	guaD	guanine deaminase
RCAP_rcc03114	1.1697	0.210931	RSP_0251	-1.38	0.069978	TolC family type I secretion outer membrane protein	Outer membrane efflux protein
RCAP_rcc02648	1.1693	0.398031	RSP_2165	1.08	0.27067	putR	transcriptional regulator AsnC family
RCAP_rcc00555	1.16929	0.513195	RSP_2944	-1.18	0.068584	hypothetical protein	hypothetical protein
RCAP_rcc02398	1.16889	0.174184	RSP_0358	-1.11	0.097035	gor	probable glutathione reductase
RCAP_rcc00557	1.16784	0.376698	RSP_0425	-1.11	0.477714	metG	methionyl-tRNA synthetase
RCAP_rcc01854	1.16774	0.304479	RSP_2925	1.02	0.792932	livF1	ABC branched-chain amino acid transporter family ATPase subunit
RCAP_rcc01901	1.16763	0.315649	RSP_0013	-1.03	0.70294	polyphosphate kinase 2 domain-containing protein	hypothetical protein
RCAP_rcc03174	1.16698	0.308181	RSP_0726	-1.06	0.417104	argH1	argininosuccinate lyase
RCAP_rcc03136	1.1667	0.351803	RSP_2633	-1.03	0.899893	ccmF	Cytochrome c maturation protein CcmF
RCAP_rcc01753	1.16669	0.350166	RSP_0450	-1.12	0.389089	hypothetical protein	hypothetical protein
RCAP_rcc00075	1.16627	0.268155	RSP_0932	-1.09	0.436896	ctpA	Peptidase family S41
RCAP_rcc02456	1.16586	0.338422	RSP_0777	-1.14	0.054176	lolE	ABC lipoprotein efflux transporter inner membrane subunit LolE
RCAP_rcc01534	1.16453	0.350044	RSP_2526	-1.06	0.408133	nuoK	NADH dehydrogenase subunit K
RCAP_rcc01374	1.16433	0.502916	RSP_2322	-1.05	0.555287	dctQ1	TRAP-T family transporter DctQ (4TMs) subunit
RCAP_rcc03163	1.16362	0.351803	RSP_1770	-1.63	0.265845	hypothetical protein	hypothetical protein
RCAP_rcc01494	1.16362	0.358372	RSP_1851	-1.14	0.277494	mdeA	O-succinylhomoserine sulfhydrylase
RCAP_rcc00207	1.16327	0.310405	RSP_1475	1.06	0.536791	lys1	saccharopine dehydrogenase family
RCAP_rcc01650	1.16309	0.511143	RSP_2587	-1.04	0.538629	ABC transporter permease	ABC multidrug efflux transporter inner membrane subunit
RCAP_rcc01371	1.16212	0.36884	RSP_0348	-1.01	0.930325	ABC transporter permease	ABC transporter inner membrane subunit
RCAP_rcc02399	1.162	0.254199	RSP_0357	-1.37	0.027706	hflK	Probable HflK protein
RCAP_rcc01493	1.16123	0.436531	RSP_1852	1.28	0.135908	hypothetical protein	hypothetical protein
RCAP_rcc00250	1.1601	0.398136	RSP_1387	-2.95	0.000314	amn	AMP nucleosidase
RCAP_rcc01831	1.15965	0.334934	RSP_3269	-1.5	0.090615	gap1	glyceraldehyde-3-phosphate dehydrogenase
RCAP_rcc02048	1.15954	0.436531	RSP_2828	-2.54	0.05736	cobW	Cobalamin synthesis protein CobW
RCAP_rcc00297	1.1583	0.268597	RSP_1707	-1.32	0.037134	tuf2	elongation factor Tu
RCAP_rcc00286	1.15755	0.281737	RSP_1704	-1.55	0.024399	nusG	Probable transcription antitermination protein NusG
RCAP_rcc01783	1.15752	0.357728	RSP_1799	-2	0.001943	secF	preprotein translocase subunit SecF
RCAP_rcc03493	1.15726	0.232025	RSP_1220	1.48	0.002673	hrcA	heat-inducible transcription repressor
RCAP_rcc00870	1.15674	0.310223	RSP_0852	1.07	0.388545	fghA	S-formylglutathione hydrolase
RCAP_rcc03096	1.1561	0.398031	RSP_1831	-1.13	0.197248	thrC	threonine synthase
RCAP_rcc01912	1.15538	0.351803	RSP_2611	1.62	0.111654	ihfA	Histone-like DNA-binding protein (IHF)
RCAP_rcc01939	1.15533	0.490131	RSP_3325	1.04	0.489247	polysaccharide biosynthesis protein family	Polysaccharide export transporter PST Family
RCAP_rcc01939	1.15533	0.490131	RSP_3719	-1.37	0.007902	polysaccharide biosynthesis protein family	Polysaccharide export transporter PST Family
RCAP_rcc00218	1.15507	NA	RSP_1167	-1.19	0.061979	argJ	bifunctional ornithine acetyltransferase/N-acetylglutamate synthase protein
RCAP_rcc01564	1.15482	0.475604	RSP_0156	-1.11	0.599342	isobutyryl-CoA dehydrogenase	Acyl-CoA dehydrogenase
RCAP_rcc00119	1.1548	0.436218	RSP_1158	-1.03	0.855419	ptsN	PTS IIA-like nitrogen-regulatory protein PtsN
RCAP_rcc03280	1.1539	0.517488	RSP_0538	-1.05	0.356812	nifE	nifE nitrogenase molybdenum-cofactor synthesis protein
RCAP_rcc00716	1.15284	0.296999	RSP_0239	-1.31	0.011784	pntB	Pyridine nucleotide transhydrogenase beta subunit
RCAP_rcc00494	1.15277	0.493668	RSP_1990	1.05	0.346426	AsnC/Lrp family transcriptional regulator	Transcriptional regulator AsnC family
RCAP_rcc01246	1.15255	0.460744	RSP_1886	1.72	0.0453	potI1	ABC polyamine/opine transporter inner membrane subunit
RCAP_rcc00295	1.15245	0.388753	RSP_1709	-1.01	0.945335	rpsG	30S ribosomal protein S7
RCAP_rcc01857	1.15215	0.346679	RSP_2927	-1.31	0.008621	livM1	ABC branched-chain amino acid transporter family inner membrane subunit
RCAP_rcc03479	1.15206	0.308512	RSP_1309	1.02	0.820194	fliP	flagellar biosynthesis protein FliP
RCAP_rcc02529	1.15109	0.43034	RSP_0189	2.96	0.014741	pyridine nucleotide-disulfide oxidoreductase	putative oxidoreductase
RCAP_rcc02625	1.15055	0.528787	RSP_0583	1.09	0.316896	hypothetical protein	hypothetical protein
RCAP_rcc00288	1.15045	0.32462	RSP_1702	-1.74	0.009478	rplA	50S ribosomal protein L1
RCAP_rcc02761	1.14956	0.257602	RSP_1144	-1.02	0.816263	glutathione S-transferase	Glutathione S-transferase
RCAP_rcc03070	1.14929	0.432328	RSP_0751	2.29	0.006498	hypothetical protein	hypothetical protein
RCAP_rcc02163	1.1492	NA	RSP_2134	1.14	0.286372	ccdA	putative cytochrome c-type biogenesis protein CcdA
RCAP_rcc03101	1.14872	0.460766	RSP_1914	1.38	0.038442	scoA	3-ketoacid CoA transferase alpha subunit
RCAP_rcc02615	1.14775	0.510498	RSP_3071	1.06	0.572507	ttuD	putative hydroxypyruvate reductase/glycerate kinase
RCAP_rcc03221	1.14706	0.370652	RSP_0570	-1.37	0.011925	hypothetical protein	hypothetical protein
RCAP_rcc01731	1.14672	0.324251	RSP_0465	2.34	0.04715	U32 family peptidase	putative protease
RCAP_rcc03317	1.14665	0.188508	RSP_1670	-1.01	0.833112	spoT	RelA/SpoT family protein
RCAP_rcc01850	1.14635	0.493668	RSP_2921	-1.16	0.041703	aroF	phospho-2-dehydro-3-deoxyheptonate
RCAP_rcc02253	1.14597	0.658909	RSP_1266	-1.05	0.43514	kdpB	Potassium-transporting P-type ATPase B chain KdpB
RCAP_rcc01997	1.14585	0.675546	RSP_3763	-1.01	0.873851	hypothetical protein	hypothetical protein
RCAP_rcc01997	1.14585	0.675546	RSP_2058	-1.01	0.889458	hypothetical protein	hypothetical protein
RCAP_rcc01997	1.14585	0.675546	RSP_1635	-1.03	0.691614	hypothetical protein	hypothetical protein
RCAP_rcc03196	1.1457	0.388158	RSP_0669	-2.37	8.9e-05	tolB	translocation protein TolB
RCAP_rcc01600	1.14569	0.296397	RSP_2805	-1.39	0.014395	nemA	Putative NADH-flavin oxidoreductase
RCAP_rcc00292	1.14556	0.362574	RSP_1712	-1.3	0.018452	rpoC	DNA-directed RNA polymerase subunit beta'
RCAP_rcc02523	1.14555	0.281516	RSP_0181	1.02	0.743108	pyrimidine ABC transporter permease	ABC nitrate/sulfonate/bicarbonate transporter inner membrane subunit
RCAP_rcc02511	1.14516	0.395342	RSP_2261	-1.23	0.260789	hypothetical protein	Antifreeze protein type I
RCAP_rcc01147	1.14455	0.309993	RSP_3365	-1.05	0.745221	csaA	Protein secretion chaperonine
RCAP_rcc00289	1.1444	0.387296	RSP_1701	-1.33	0.111519	rplJ	50S ribosomal protein L10
RCAP_rcc01907	1.14413	0.288968	RSP_2616	1.23	0.173022	SmpA/OmlA domain-containing protein	hypothetical protein
RCAP_rcc01490	1.14393	0.482797	RSP_1971	-1.11	0.22974	rnd2	Ribonuclease D
RCAP_rcc00223	1.14363	0.262004	RSP_1172	-1.6	0.014828	dnaJ	Chaperone DnaJ
RCAP_rcc02526	1.14331	0.478485	RSP_0184	2.02	0.000293	amaB	allantoate amidohydrolase
RCAP_rcc02986	1.14279	0.514375	RSP_2288	-1.08	0.225409	motA/TolQ/ExbB proton channel family protein	hypothetical protein
RCAP_rcc02541	1.14204	0.493167	RSP_1788	-1.15	0.223417	fruA	PTS system fructose-specificIIBC component
RCAP_rcc00074	1.14138	0.514408	RSP_0931	-1.04	0.653863	nudH	NUDIX hydrolase
RCAP_rcc00062	1.14094	0.492286	RSP_1228	1.02	0.807168	gidB	putative GidB Glucose inhibited division protein
RCAP_rcc02820	1.14085	0.341107	RSP_1571	-1.03	0.774441	purE	Phosphoribosylaminoimidazole carboxylase catalytic subunit
RCAP_rcc03438	1.14057	0.425682	RSP_0927	-1.01	0.846409	LysR family transcriptional regulator	transcriptional regulator LyrR family
RCAP_rcc02376	1.14013	0.581424	RSP_0921	1.04	0.617594	exbD1	biopolymer transport protein ExbD
RCAP_rcc03382	1.14008	0.310405	RSP_0886	-1.92	0.002398	tyrB	aromatic amino acid aminotransferase
RCAP_rcc00750	1.14	0.497051	RSP_0368	-1.07	0.588228	pyrG	CTP synthetase
RCAP_rcc01551	1.13986	0.497918	RSP_2973	-1.23	0.066736	bcp	Peroxiredoxin
RCAP_rcc03286	1.13975	0.681565	RSP_3191	-1.01	0.874911	norV	Flavodoxin
RCAP_rcc00457	1.13936	0.41379	RSP_0600	-1.01	0.86373	hypothetical protein	hypothetical protein
RCAP_rcc00257	1.13918	0.329349	RSP_0840	-1.12	0.109468	leuS	leucyl-tRNA synthetase
RCAP_rcc02195	1.139	0.638186	RSP_2729	2.07	0.011547	HNH endonuclease	Probable Restriction endonuclease
RCAP_rcc01706	1.1382	0.588868	RSP_4046	-1.4	0.010201	septum formation initiator	hypothetical protein
RCAP_rcc02266	1.13723	0.548199	RSP_3038	1.03	0.649178	potC2	ABC permidine/putrescine transporter inner membrane subunit
RCAP_rcc00757	1.13695	0.424548	RSP_0384	1.01	0.89241	alpha/beta fold family hydrolase	hypothetical protein
RCAP_rcc00305	1.13682	0.311771	RSP_1722	-1.9	0.000613	rpsC	30S ribosomal protein S3
RCAP_rcc00186	1.13655	0.500995	RSP_1208	1.19	0.025815	NUDIX superfamily hydrolase	NUDIX hydrolase
RCAP_rcc01626	1.13652	0.402404	RSP_2706	-1.35	0.062791	frr	Ribosome recycling factor
RCAP_rcc03227	1.13623	0.403941	RSP_2216	-1.23	0.026953	ilvE2	aminotransferase
RCAP_rcc01609	1.13526	0.469951	RSP_3832	-1.23	0.037794	cxp	putative thermostable carboxypeptidase 1
RCAP_rcc00751	1.13466	0.641467	RSP_0367	-1.46	0.064329	secG	preprotein translocase subunit SecG
RCAP_rcc01448	1.1344	0.325089	RSP_2983	-1.59	0.008714	hypothetical protein	hypothetical protein
RCAP_rcc00463	1.1339	0.321595	RSP_1814	1	0.97476	hypothetical protein	hypothetical protein
RCAP_rcc00479	1.1328	0.29132	RSP_0717	-1.16	0.451027	COQ9 family ubiquinone biosynthesis protein	hypothetical protein
RCAP_rcc01839	1.13218	0.46573	RSP_2885	1.04	0.628031	glgA	glycogen synthase
RCAP_rcc01699	1.13211	NA	RSP_2480	-1.05	0.388303	hypothetical protein	hypothetical protein
RCAP_rcc03328	1.132	0.458127	RSP_1495	-1.53	0.007641	ftsK	Putative cell division protein
RCAP_rcc01236	1.13091	0.452755	RSP_1871	1.18	0.223641	GntR family transcriptional regulator	Transcriptional regulator GntR family
RCAP_rcc00004	1.13066	0.323549	RSP_1346	-1.1	0.128848	gyrB	DNA gyrase subunit B
RCAP_rcc01841	1.12926	0.528688	RSP_2448	-1.26	0.00849	glgB	glycogen branching enzyme
RCAP_rcc00683	1.12904	0.322936	RSP_0266	-1.14	0.066136	crtD	Methoxyneurosporene dehydrogenase
RCAP_rcc00650	1.12859	0.502916	RSP_3085	-1.05	0.558832	sulfatase	hypothetical protein
RCAP_rcc01532	1.12817	0.488556	RSP_2524	1.14	0.075194	pcaC	possible carboxymuconolactone decarboxylase family protein
RCAP_rcc00381	1.12815	0.346679	RSP_0877	-1.05	0.368441	hypothetical protein	Putative transporter RhaT family DMT superfamily
RCAP_rcc02602	1.1279	0.392408	RSP_0191	-1.67	0.000574	accC	acetyl-CoA carboxylase biotin carboxylase subunit
RCAP_rcc01483	1.12786	0.310223	RSP_2101	-1.18	0.071172	mraY	Phospho-N-acetylmuramoyl-pentapeptide transferase
RCAP_rcc03171	1.12785	0.418932	RSP_0729	-1.12	0.105786	lysA	Orn/DAP/Arg decarboxylase family 2
RCAP_rcc00421	1.12775	0.581833	RSP_1849	-1.02	0.891375	lysC	Aspartate kinase
RCAP_rcc03500	1.12769	0.501134	RSP_2601	-1.69	0.006117	pstB	ABC phosphate transporter ATPase subunit PstB
RCAP_rcc00646	1.12652	0.523598	RSP_2081	1.02	0.640488	GNAT family acetyltransferase	putative acetyltransferase GNAT family
RCAP_rcc03158	1.12626	0.47952	RSP_1767	1.03	0.69102	n-formylglutamate amidohydrolase	possible N-formylglutamate amidohydrolase
RCAP_rcc00242	1.12517	0.373416	RSP_1132	-1	0.937194	hypothetical protein	hypothetical protein
RCAP_rcc00425	1.12474	0.526783	RSP_2336	-1.02	0.839422	M48 family peptidase	hypothetical protein
RCAP_rcc02836	1.12293	0.466066	RSP_1681	1.54	0.023126	chvI	two-component transcriptional regulator winged helix family
RCAP_rcc00915	1.12262	0.37392	RSP_0719	-1.58	0.005525	psd	phosphatidylserine decarboxylase
RCAP_rcc00468	1.12237	0.438241	RSP_1809	-1.13	0.074393	rhomboid family protein	Pseudogene
RCAP_rcc00786	1.12232	0.310234	RSP_3560	-1	0.972668	basic membrane lipoprotein family	Possible ABC transporter periplasmic binding protein
RCAP_rcc00108	1.12197	0.730125	RSP_3079	1.04	0.540015	fhuD1	ABC Fe siderophore transporter periplasmic substrate-binding protein
RCAP_rcc02800	1.12124	0.604631	RSP_2415	1.31	0.198003	hypothetical protein	hypothetical protein
RCAP_rcc00508	1.12085	0.45091	RSP_1902	-1.01	0.889713	hypothetical protein	Conserved hypothetical protein with TPR repeat
RCAP_rcc00290	1.1207	0.469788	RSP_1700	1.07	0.805875	rplL	50S ribosomal protein L7/L12
RCAP_rcc02129	1.12023	0.703164	RSP_3712	-1.18	0.166315	phaE	putative monovalent cation/H antiporter subunit E
RCAP_rcc03076	1.11928	0.452606	RSP_0758	1.07	0.385012	ribE	riboflavin synthase subunit alpha
RCAP_rcc02372	1.11833	0.563097	RSP_3702	1.06	0.440578	monosacharide ABC transporter ATP-binding protein	ABC sugar transporter ATPase subunit
RCAP_rcc01800	1.11788	0.344562	RSP_2840	-1.54	0.000801	ntrX	Nitrogen assimilation transcriptional regulator NtrX
RCAP_rcc00897	1.11711	0.424548	RSP_2183	-1.04	0.573146	betB	betaine aldehyde dehydrogenase
RCAP_rcc00063	1.11706	0.467137	RSP_1229	1.01	0.826864	gidA	tRNA uridine 5-carboxymethylaminomethyl modification enzyme GidA
RCAP_rcc01846	1.11694	0.476707	RSP_2918	-1.07	0.309847	transferase hexapeptide repeat family protein	Predicted ferripyochelin binding protein
RCAP_rcc01370	1.11676	0.520201	RSP_0347	1.12	0.350808	ABC transporter permease	ABC transporter inner membrane subunit
RCAP_rcc02814	1.11675	0.513026	RSP_1576	-1.3	0.039972	trxB	Thioredoxin reductase
RCAP_rcc00081	1.11646	0.491987	RSP_0863	-1.07	0.263384	leuC	isopropylmalate isomerase large subunit
RCAP_rcc03044	1.11612	0.600551	RSP_0392	-1.56	0.002798	gloA	probable lactoylglutathione lyase
RCAP_rcc01630	1.11511	0.366864	RSP_2710	-1.9	0.002195	M50 family peptidase	Putative membrane-associated zinc metalloprotease
RCAP_rcc01372	1.11371	0.541086	RSP_0349	1.01	0.79264	ABC transporter ATP-binding protein	ABC transporter ATPase subunit
RCAP_rcc01772	1.11348	0.550068	RSP_2872	-1.1	0.250429	aglF	ABC alpha-glucoside transporter inner membrane subunit AglF
RCAP_rcc00460	1.11348	0.612685	RSP_1816	-1.02	0.688216	comM	Mg chelatase-related protein
RCAP_rcc02291	1.11285	0.725482	RSP_1272	-1.75	0.000445	ECF family RNA polymerase sigma factor	RNA polymerase sigma factor
RCAP_rcc01629	1.11276	0.42392	RSP_2709	-1.62	0.000685	dxr	1-deoxy-D-xylulose 5-phosphate reductoisomerase
RCAP_rcc02832	1.1124	0.591079	RSP_1685	1.24	0.199263	PTS system, IIA component	PTS system IIA component
RCAP_rcc00249	1.1115	0.603962	RSP_1388	1.25	0.278519	hup1	DNA-binding protein HU form N
RCAP_rcc00027	1.11139	0.497351	RSP_1182	-1.12	0.264521	surface antigen	putative outer membrane protein
RCAP_rcc00044	1.11084	0.487434	RSP_1519	1.19	0.037606	senC	PrrC
RCAP_rcc01141	1.11018	0.530587	RSP_0797	-1.08	0.35848	gltX1	glutamyl-tRNA synthetase
RCAP_rcc00721	1.11012	0.49626	RSP_0966	-1.73	0.034028	sucD	Succinyl-CoA synthetase alpha subunit
RCAP_rcc01700	1.1101	0.579008	RSP_2481	-1.07	0.440484	cysE1	serine acetyltransferase
RCAP_rcc03098	1.10997	0.589195	RSP_2177	1.37	0.031783	drpA	hypothetical protein
RCAP_rcc02458	1.10873	0.570597	RSP_0387	-1.04	0.546308	ArsC family protein	hypothetical protein
RCAP_rcc02670	1.10866	0.698121	RSP_3179	3.47	0.000142	Fur family transcriptional regulator	probable Ferric-uptake regulator
RCAP_rcc00690	1.10865	0.432742	RSP_0259	-1.95	0.076101	pufQ	Protein pufQ
RCAP_rcc02166	1.10798	0.542685	RSP_2130	-1.82	0.014988	dctD	two component sigma54 specific transcriptional regulator fis family
RCAP_rcc01822	1.10764	0.608493	RSP_2861	-1.49	0.073204	tsf	elongation factor Ts
RCAP_rcc03237	1.10722	0.505047	RSP_2206	-1.15	0.119578	hypothetical protein	hypothetical protein
RCAP_rcc00594	1.10664	0.558525	RSP_1024	1.9	0.011342	MoxR family ATPase	Putative MoxR family protein
RCAP_rcc00169	1.10563	0.377019	RSP_3838	-1.11	0.513543	kpsE1	capsule polysaccharide export protein
RCAP_rcc01215	1.10535	0.683372	RSP_1866	1	0.988193	AsnC/Lrp family transcriptional regulator	Transcriptional regulator AsnC family
RCAP_rcc00896	1.10483	0.570216	RSP_2182	1.1	0.20795	betI	transcriptional regulator BetI
RCAP_rcc03126	1.10479	0.591702	RSP_2018	-1.13	0.217862	hypothetical protein	hypothetical protein
RCAP_rcc02366	1.10428	0.637929	RSP_0328	1.03	0.568129	NnrS family protein	hypothetical protein
RCAP_rcc00382	1.10363	0.647208	RSP_0879	-1	0.975505	hypothetical protein	hypothetical protein
RCAP_rcc02165	1.10326	0.519582	RSP_2131	2.12	0.009422	rne	Ribonuclease E
RCAP_rcc02058	1.10298	0.5378	RSP_2428	-1.15	0.055474	cobU	nicotinate-nucleotide-dimethylbenzimidazole phosphoribosyltransferase
RCAP_rcc01703	1.10258	0.455808	RSP_4050	1.64	0.008713	pdhC	branched-chain alpha-keto acid dehydrogenase subunit E2
RCAP_rcc02020	1.10188	0.647208	RSP_0089	1.13	0.082637	HAD superfamily hydrolase	hypothetical protein
RCAP_rcc00032	1.10124	0.493616	RSP_1241	-1.12	0.245202	Smr protein/MutS2	putative Smr protein/MutS2
RCAP_rcc00419	1.10114	0.549172	RSP_3681	-1.01	0.813796	NADH:flavin oxidoreductase/NADH oxidase	putative NADH-dependent oxidase
RCAP_rcc01830	1.10097	0.557664	RSP_3270	-2.11	0.007209	fba	fructose-16-bisphosphate aldolase
RCAP_rcc01893	1.10082	0.483426	RSP_0015	-1.25	0.086212	potG1	ABC spermidine/putrescine transporter ATPase subunit
RCAP_rcc03494	1.10072	0.50267	RSP_1219	-1.08	0.228355	grpE	putative chaperone protein GrpE (heat shock protein)
RCAP_rcc01572	1.09989	0.584335	RSP_2458	-1.04	0.662278	ABC transporter ATP-binding protein	ABC transporter ATPase subunit
RCAP_rcc00772	1.09917	0.623219	RSP_0501	5.49	6e-06	hupG	HupG hydrogenase expression/formation protein
RCAP_rcc01570	1.09886	0.56146	RSP_2455	-1.34	0.004299	cvpA	putative Colicin V production protein dedE
RCAP_rcc01590	1.0986	0.603633	RSP_1937	-1.01	0.972714	infC	translation initiation factor IF-3
RCAP_rcc02979	1.09825	0.669844	RSP_2283	-1.5	0.162156	rpsD	30S ribosomal protein S4
RCAP_rcc01433	1.09794	0.639906	RSP_3417	1.03	0.561634	TonB-dependent siderophore receptor	TonB dependent outer membrane ferrichrome-iron receptor
RCAP_rcc02480	1.09693	0.479665	RSP_1028	1.03	0.61795	polA	DNA polymerase I
RCAP_rcc02296	1.09673	0.543507	RSP_3822	-1.2	0.34303	GTP-binding protein Obg/CgtA	GTPase ObgE
RCAP_rcc01733	1.0965	0.521474	RSP_0467	1.21	0.053591	ubiD	3-octaprenyl-4-hydroxybenzoate carboxy-lyase
RCAP_rcc00367	1.09649	0.537637	RSP_1048	-1.22	0.024661	rpsP	30S ribosomal protein S16
RCAP_rcc03511	1.09625	0.448752	RSP_1508	-1.32	0.046437	HemY domain-containing protein	Uncharacterized HemY-like membrane protein
RCAP_rcc03296	1.09605	0.61343	RSP_0594	-1.1	0.183703	betC	Putative choline sulfatase
RCAP_rcc00117	1.09562	0.591697	RSP_1156	-1.11	0.120282	ABC transporter ATP-binding protein	ABC transporter ATPase subunit
RCAP_rcc02340	1.09554	NA	RSP_2353	-1.1	0.162748	phage terminase small subunit	hypothetical protein
RCAP_rcc00788	1.09538	0.514375	RSP_3558	-1.16	0.034519	monosacharide ABC transporter permease	ABC transporter inner membrane subunit
RCAP_rcc01824	1.09472	0.457994	RSP_0167	-1.2	0.068962	hypothetical protein	hypothetical protein
RCAP_rcc02963	1.09469	0.647968	RSP_1950	1.27	0.019468	hypothetical protein	hypothetical protein
RCAP_rcc02797	1.09454	0.577467	RSP_2420	-1.07	0.345354	T1 family peptidase	hypothetical protein
RCAP_rcc03469	1.0945	0.557664	RSP_1367	1.09	0.234081	pncB	nicotinate phosphoribosyltransferase
RCAP_rcc03204	1.09424	0.550072	RSP_0568	1.03	0.736442	ileS	isoleucyl-tRNA synthetase
RCAP_rcc00768	1.09335	0.631806	RSP_0496	6.32	0.00016	hupB	hydrogenase protein large subunit
RCAP_rcc01829	1.09301	0.560059	RSP_3271	-2.53	0.000235	cbbM	Ribulose bisphosphate carboxylase large chain form II
RCAP_rcc03385	1.09266	0.631783	RSP_2238	-1.11	0.162767	emrB	multidrug efflux pump Major facilitator superfamily (MFS)
RCAP_rcc00259	1.09244	0.513189	RSP_0842	-1.21	0.029286	porin family protein	putative porin
RCAP_rcc03270	1.09242	NA	RSP_0530	-1.03	0.593578	nifS	Cysteine desulfurase
RCAP_rcc03398	1.09188	0.601253	RSP_0871	-1.01	0.900939	malY	putative aminotransferase
RCAP_rcc03266	1.09183	0.689604	RSP_0546	-1.02	0.682424	nifB2	NifB family--FeMo cofactor biosynthesis protein
RCAP_rcc02606	1.09136	0.635263	RSP_0194	-1.06	0.410034	mammalian cell entry domain-containing protein	possible ABC transporter substrate-binding protein
RCAP_rcc01553	1.09074	0.600494	RSP_2971	-1.22	0.130348	queA	S-adenosylmethionine tRNA ribosyltransferase-isomerase
RCAP_rcc02461	1.09064	0.578917	RSP_0385	-1.07	0.475456	thrS	Threonyl-tRNA synthetase class IIa
RCAP_rcc03418	1.09055	0.542101	RSP_0876	1.04	0.460706	smc	Chromosome segregation protein SMC2
RCAP_rcc01640	1.09038	0.755068	RSP_3450	-1.03	0.603292	allophanate hydrolase subunit 1	hypothetical protein
RCAP_rcc01576	1.0898	0.611133	RSP_1929	-1.03	0.742333	pyrE	orotate phosphoribosyltransferase
RCAP_rcc01558	1.08953	0.497723	RSP_2966	-1.26	0.064069	uvrA	excinuclease ABC subunit A
RCAP_rcc03380	1.08945	0.633364	RSP_0883	1.18	0.037155	smpB	SsrA-binding protein
RCAP_rcc00432	1.08925	0.560147	RSP_2803	-1.32	0.140042	mdtB	multidrug/cation efflux pump RND superfamily
RCAP_rcc02773	1.08868	0.675546	RSP_0371	1.02	0.932471	hisP	ABC basic amino acid transporter ATPase subunit
RCAP_rcc00039	1.08846	0.61343	RSP_1524	1.03	0.624771	nucleotidyltransferase	Nucleotidyltransferase family protein
RCAP_rcc03331	1.08845	0.594659	RSP_1492	-1.12	0.256008	ubiF	UbiH/COQ6 monooxygenase family
RCAP_rcc02614	1.08801	0.542101	RSP_1553	-1.15	0.207712	cupin domain-containing protein	hypothetical protein
RCAP_rcc00048	1.08762	0.733236	RSP_1516	-1.1	0.198777	metal dependent phosphohydrolase	putative S-adenosyl L-homocystein hydrolase
RCAP_rcc00271	1.08711	0.691513	RSP_1100	-1.05	0.425871	purH	bifunctional phosphoribosylaminoimidazolecarboxamide formyltransferase/IMP cyclohydrolase
RCAP_rcc02862	1.08703	0.720307	RSP_0575	2.69	0.002375	cyclic nucleotide-binding domain-/cystathionine beta-synthase domain-/unknown function domain-contai	Predicted signal transduction protein containing cyclic nucleotide-binding and CBS domains
RCAP_rcc01201	1.08666	NA	RSP_2937	1.2	0.049346	hypothetical protein	hypothetical protein
RCAP_rcc02324	1.08635	0.549754	RSP_2659	1.02	0.744595	dgt	Deoxyguanosinetriphosphate triphosphohydrolase
RCAP_rcc01632	1.08586	0.478136	RSP_2711	-1.07	0.304863	yaeT	putative outer membrane protein
RCAP_rcc00282	1.08542	0.600551	RSP_1507	1.1	0.544582	aldehyde dehydrogenase	Aldehyde dehydrogenase
RCAP_rcc01533	1.08507	0.591163	RSP_2525	-1.14	0.118883	nuoJ	NADH dehydrogenase subunit J
RCAP_rcc02502	1.08436	0.548718	RSP_0706	-1.04	0.482695	pheA	prephenate dehydratase
RCAP_rcc00387	1.08412	0.600494	RSP_1008	-1.06	0.333099	ubiA	prenyltransferase
RCAP_rcc01878	1.08377	0.607103	RSP_0434	-1.05	0.59581	sufD	Pseudogene
RCAP_rcc01960	1.08372	0.525489	RSP_4086	-1.08	0.209437	wza	hypothetical protein
RCAP_rcc01531	1.08368	0.589287	RSP_2523	-1.05	0.717851	nuoI	NADH dehydrogenase subunit I
RCAP_rcc01449	1.0822	0.600551	RSP_2982	-2.28	0.006695	ispG	4-hydroxy-3-methylbut-2-en-1-yl diphosphate synthase
RCAP_rcc03023	1.08203	0.816779	RSP_0911	1.11	0.577127	dctQ3	TRAP-T family C4-dicarboxylate transporter DctQ (4TMs) subunit
RCAP_rcc00015	1.08173	0.498469	RSP_1177	1.27	0.246624	xylB	Xylulose kinase
RCAP_rcc00911	1.07974	0.604089	RSP_2191	-1.13	0.511445	pccA	Propionyl-CoA carboxylase alpha subunit
RCAP_rcc02254	1.07958	0.822617	RSP_1267	-1.11	0.296217	kdpC	Potassium-transporting P-type ATPase C chain kdpC
RCAP_rcc00847	1.0795	0.733211	RSP_0806	1.21	0.152039	dppB	ABC dipeptide transporter inner membrane subunit DppB
RCAP_rcc00527	1.0793	0.647208	RSP_3565	1.15	0.151872	family 25 glycosyl hydrolase	Glycoside hydrolase family 25
RCAP_rcc01983	1.07859	NA	RSP_1651	1	0.97627	phage terminase small subunit	hypothetical protein
RCAP_rcc00339	1.07854	0.636732	RSP_1070	1.24	0.035538	sixA	hypothetical protein
RCAP_rcc02322	1.07791	0.73499	RSP_2537	-1.01	0.831342	prfC	Probable peptide chain release factor RF3
RCAP_rcc02298	1.07782	0.681565	RSP_3821	-2.23	0.118398	GNAT family acetyltransferase	Putative acetyltransferase
RCAP_rcc00212	1.07773	0.651652	RSP_1162	-1.2	0.078038	hypothetical protein	hypothetical protein
RCAP_rcc01876	1.07661	0.754062	RSP_0432	-1.04	0.459395	hypothetical protein	hypothetical protein
RCAP_rcc01117	1.07659	0.705195	RSP_3598	1.4	0.058662	hypothetical protein	hypothetical protein
RCAP_rcc00493	1.07644	0.790216	RSP_1991	1.31	0.073655	ldc	Putative Ornithine decarboxylase
RCAP_rcc00170	1.0763	0.586274	RSP_3839	-1.2	0.026367	kpsT1	ABC polysaccharide export transporter ATPase subunit
RCAP_rcc00906	1.07604	0.747231	RSP_2189	-1.83	0.10537	pccB	propionyl-CoA carboxylase beta chain
RCAP_rcc03486	1.07573	0.691088	RSP_1316	-1.05	0.402223	motA	flagellar motor protein MotA
RCAP_rcc02174	1.074	0.685461	RSP_2123	1.23	0.017925	radical SAM family protein	Radical SAM domain protein
RCAP_rcc01333	1.07347	0.832041	RSP_4166	-1.01	0.914938	IS66 family transposase	Transposase IS66 Orf2 like
RCAP_rcc02935	1.07307	0.792463	RSP_2605	1.06	0.447168	hypothetical protein	hypothetical protein
RCAP_rcc03315	1.07275	0.732211	RSP_1672	-1.04	0.561384	pdxJ	pyridoxal phosphate biosynthetic protein PdxJ
RCAP_rcc00677	1.07107	0.563845	RSP_0273	-2.08	0.003268	bchI	magnesium chelatase subunit I
RCAP_rcc00143	1.07071	NA	RSP_1690	-1.39	0.073787	etfA	Electron transfer flavoprotein alpha subunit
RCAP_rcc00092	1.07039	0.604631	RSP_1818	1.41	0.07407	feoB1	Fe2 transport system protein B
RCAP_rcc01073	1.06997	0.7474	RSP_3573	1.09	0.352613	gvpA	gas vesicle synthesis protein GvpA
RCAP_rcc02019	1.06982	0.805653	RSP_0990	4.93	0.000221	rbsB	ABC sugar transporter periplasmic sugar binding subunit
RCAP_rcc02666	1.06935	0.677947	RSP_2253	-1.12	0.31208	alpha/beta fold family hydrolase	predicted hydrolase or acyltransferase
RCAP_rcc03229	1.06873	0.675695	RSP_2214	1.05	0.574853	NifU domain-containing protein	Nitrogen-fixing NifU
RCAP_rcc02079	1.06829	0.631783	RSP_0772	1.01	0.923238	parE	DNA topoisomerase IV subunit B
RCAP_rcc03130	1.0681	0.689758	RSP_2015	-1.09	0.156628	argK	arginine/ornithine transport system ATPase
RCAP_rcc01805	1.06797	0.73499	RSP_1793	1.03	0.653104	ssb1	Single-strand DNA binding protein
RCAP_rcc02465	1.06737	0.752084	RSP_0983	1.33	0.022516	hypothetical protein	hypothetical protein
RCAP_rcc03166	1.06712	0.633196	RSP_0735	-1.23	0.015789	phospholipid/glycerol acyltransferase	Phospholipid/glycerol acyltransferase
RCAP_rcc03078	1.06643	0.661663	RSP_0759	-1.4	0.092954	polysaccharide biosynthesis/export family protein	putative capsule polysaccharide exporter
RCAP_rcc01752	1.06642	0.748738	RSP_0451	-1.32	0.031121	alaS	alanyl-tRNA synthetase
RCAP_rcc03100	1.06638	0.710313	RSP_2178	-1.18	0.145095	topA	DNA topoisomerase I
RCAP_rcc00109	1.06632	0.805653	RSP_3078	1.4	0.013483	hypothetical protein	hypothetical protein
RCAP_rcc01519	1.06529	0.683372	RSP_2514	1.03	0.882791	nuoC	NADH dehydrogenase subunit C
RCAP_rcc02010	1.06436	0.732368	RSP_0140	-1.71	0.001357	rpsR	30S ribosomal protein S18
RCAP_rcc00371	1.06329	0.763192	RSP_1055	1.3	0.008691	LysR family transcriptional regulator	transcriptional regulator LysR family
RCAP_rcc02673	1.06313	0.724412	RSP_3584	1.48	0.0029	hypothetical protein	hypothetical protein
RCAP_rcc00799	1.06204	0.782386	RSP_2325	-1.07	0.237836	mrdB	RodA Rod Cell shape determining protein
RCAP_rcc03055	1.06198	0.690025	RSP_0397	1.05	0.529874	dnaG	DNA primase
RCAP_rcc01680	1.06147	0.711715	RSP_2464	-1.43	0.032856	fabF1	3-oxoacyl-(acyl carrier protein) synthase II
RCAP_rcc00526	1.06074	0.684765	RSP_3566	-1.19	0.056128	dimethylglycine dehydrogenase	dimethylglycine dehydrogenase
RCAP_rcc01776	1.06006	0.647208	RSP_2813	-1.57	0.066276	trimethylamine methyltransferase	putative trimethylamine methyltransferase protein
RCAP_rcc03206	1.05919	0.750575	RSP_0565	1.83	0.006409	pcs	putative phosphatidylcholine synthase
RCAP_rcc01062	1.0575	0.816779	RSP_3575	1.04	0.53123	gvpK	putative gas vesicle synthesis protein
RCAP_rcc03132	1.0572	0.805653	RSP_2013	-1.04	0.533368	hrpB	DEAD/DEAH box helicase
RCAP_rcc00262	1.05709	0.767228	RSP_0846	-1.15	0.276435	ribA	GTP cyclohydrolase II
RCAP_rcc01793	1.05683	0.76235	RSP_2833	-1.11	0.087943	cinA domain-containing protein	Putative competence-damaged inducible protein
RCAP_rcc01560	1.05634	0.786379	RSP_2964	-1.01	0.919999	hypothetical protein	hypothetical protein
RCAP_rcc00418	1.05632	0.79541	RSP_3680	1.03	0.646333	TetR family transcriptional regulator	transcriptional regulator TetR family
RCAP_rcc00743	1.05606	0.747686	RSP_1036	-1.32	0.164368	atpX	FoF1 ATP synthase subunit B
RCAP_rcc01956	1.05544	0.780987	RSP_1186	-1.31	0.07385	lipoprotein	hypothetical protein
RCAP_rcc00792	1.05522	0.805838	RSP_3554	-1.07	0.357164	xdhA	xanthine dehydrogenase small subunit
RCAP_rcc00689	1.05512	0.723185	RSP_0260	-1.49	0.056594	bchZ	putative chlorophyllide reductase BchZ subunit
RCAP_rcc00430	1.05483	0.811178	RSP_1873	-1.02	0.780212	ErfK/YbiS/YcfS/YnhG family protein	hypothetical protein
RCAP_rcc00430	1.05483	0.811178	RSP_1754	-1.21	0.302995	ErfK/YbiS/YcfS/YnhG family protein	hypothetical protein
RCAP_rcc02150	1.05457	0.749075	RSP_1806	-1.03	0.640709	acnA	aconitate hydratase
RCAP_rcc00812	1.05438	0.70643	RSP_0779	1.2	0.026041	hypothetical protein	Lipocalin-related protein and Bos/Can/Equ allergen
RCAP_rcc00115	1.0541	0.817452	RSP_1154	1.01	0.939636	hypothetical protein	hypothetical protein
RCAP_rcc00161	1.05398	0.728619	RSP_1146	-1.94	0.000172	gltB	Glutamine-pyruvate aminotransferase
RCAP_rcc01574	1.05391	0.782822	RSP_2460	-1.04	0.604432	alr	alanine racemase
RCAP_rcc01934	1.05344	0.869295	RSP_4052	-1.01	0.895819	manB	Phosphoglucomutase/phosphomannomutase
RCAP_rcc02621	1.05304	0.826338	RSP_0580	-1.04	0.45527	sulP	Putative sulfate transporter SulP family
RCAP_rcc00043	1.05285	0.738721	RSP_1520	1.03	0.718206	regB	Sensor histidine kinase PrrB (RegB)
RCAP_rcc03424	1.05282	0.811867	RSP_2281	-1.03	0.596044	winged helix family two component transcriptional regulator	two-component trancriptional regulator winged helix family
RCAP_rcc00144	1.05205	NA	RSP_1691	-1.42	0.004543	etfB	Electron transfer flavoprotein beta-subunit
RCAP_rcc01204	1.05107	0.744373	RSP_1855	-1	0.931324	peptidoglycan binding domain-containing protein	hypothetical protein
RCAP_rcc00531	1.05097	0.77291	RSP_0818	-1.16	0.231211	carB	carbamoyl phosphate synthase large subunit
RCAP_rcc00867	1.0507	NA	RSP_3862	-1.14	0.229082	LysR family transcriptional regulator	chromosome replication initiation inhibitor protein
RCAP_rcc01952	1.0506	0.731143	RSP_3926	-1.11	0.119435	lspL2	NAD-dependent epimerase/dehydratase
RCAP_rcc03532	1.04991	0.806012	RSP_1339	-1.14	0.087866	mutM	Formamidopyrimidine-DNA glycolase
RCAP_rcc01910	1.04978	0.842378	RSP_2613	1.27	0.136994	plsX	fatty acid/phospholipid synthesis protein
RCAP_rcc01661	1.04945	0.824756	RSP_2619	-1.04	0.523584	trmU	tRNA (5-methylaminomethyl-2-thiouridylate)-methyltransferase
RCAP_rcc01708	1.04938	0.784287	RSP_4044	-1.52	0.028594	pgk	phosphoglycerate kinase
RCAP_rcc00164	1.04897	0.746548	RSP_1150	1.03	0.774115	uppP	undecaprenyl pyrophosphate phosphatase
RCAP_rcc00107	1.04894	NA	RSP_3220	-1.1	0.204636	fhuB2	ABC ferric siderophore transporter inner membrane subunit
RCAP_rcc01133	1.04874	0.874011	RSP_3571	1.1	0.245709	znuA	ABC zinc transporter periplasmic binding protein ZnuA
RCAP_rcc02416	1.04759	0.824468	RSP_2639	1.09	0.460766	ate	arginyl-tRNA-protein transferase
RCAP_rcc01562	1.04746	0.754837	RSP_0154	1	0.993656	mmsB	3-hydroxyisobutyrate dehydrogenase
RCAP_rcc03051	1.04708	0.825133	RSP_0824	-1.04	0.70878	pth	peptidyl-tRNA hydrolase
RCAP_rcc00233	1.04685	0.785072	RSP_1349	-1.07	0.236349	AFG1-like ATPase	hypothetical protein
RCAP_rcc01113	1.04677	0.876964	RSP_3600	-1.01	0.872427	MiaB family RNA modification enzyme	MiaB tRNA modification protein (Radical SAM)
RCAP_rcc01859	1.0464	0.769549	RSP_2818	-1.01	0.861101	aroB	Putative 3-dehydroquinate synthase
RCAP_rcc02146	1.04586	0.82522	RSP_2956	-1.56	0.015977	tkt2	transketolase
RCAP_rcc02351	1.04533	0.838367	RSP_2343	-1.07	0.325628	LysE family transporter	Putative threonine efflux protein RhtB family
RCAP_rcc00549	1.04515	0.816095	RSP_2951	1.04	0.661538	purL	phosphoribosylformylglycinamidine synthase II
RCAP_rcc02314	1.04513	0.774028	RSP_2689	-1.21	0.065311	soxA	putative sarcosine oxidase alpha subunit
RCAP_rcc00660	1.04507	0.734205	RSP_0290	-1.73	0.009059	pucC1	Light-harvesting 1 (B870) complex assembly
RCAP_rcc00031	1.04463	0.835655	RSP_1239	-1.19	0.202303	import inner membrane translocase subunit Tim44	hypothetical protein
RCAP_rcc03495	1.04455	0.748738	RSP_1218	-1.06	0.325807	mutS	DNA mismatch repair protein
RCAP_rcc03142	1.04425	0.774598	RSP_2340	-1.07	0.564152	MiaB family RNA modification enzyme	MiaB-like Radical SAM protein
RCAP_rcc01123	1.04415	0.811995	RSP_3591	-1.12	0.294937	cmk	cytidylate kinase
RCAP_rcc01152	1.04414	0.83815	RSP_2241	-1.06	0.550211	hisE	phosphoribosyl-ATP pyrophosphatase
RCAP_rcc02646	1.04391	0.784287	RSP_2017	1.21	0.193642	hypothetical protein	hypothetical protein
RCAP_rcc00007	1.04341	0.835655	RSP_1303	-1.02	0.819668	flgE	putative flagellar hook protein
RCAP_rcc02795	1.04331	0.786819	RSP_2419	-1.17	0.166673	sterol-binding domain-containing protein	hypothetical protein
RCAP_rcc01957	1.04305	0.783913	RSP_1187	-1.3	0.142995	hypothetical protein	hypothetical protein
RCAP_rcc03209	1.04288	0.788821	RSP_0562	-1.13	0.181319	hypothetical protein	hypothetical protein
RCAP_rcc02870	1.04218	0.793606	RSP_1019	1.03	0.575474	glcE	putative glycolate oxidase subunit protein
RCAP_rcc02768	1.04203	0.811178	RSP_1396	-1.68	0.059112	petA	Ubiquinol-cytochrome C reductase iron-sulfur protein
RCAP_rcc00865	1.04159	0.792877	RSP_1113	-1.02	0.794343	hemolysin-type calcium-binding repeat family protein	Hemolysin-type calcium-binding region; RTX toxin
RCAP_rcc01116	1.04154	0.848944	RSP_3599	2.01	0.105388	PhoH family protein	hypothetical protein
RCAP_rcc00718	1.04125	0.838426	RSP_0968	-1.1	0.579474	mdh	malate dehydrogenase
RCAP_rcc02486	1.04042	0.774199	RSP_1030	-1.16	0.201166	carbohydrate/purine kinase	putative pfkB family carbohydrate kinase
RCAP_rcc02031	1.03959	0.862473	RSP_3583	-1.03	0.591128	hypothetical protein	Class I monoheme cytochrome c
RCAP_rcc01485	1.0392	0.783913	RSP_2103	-1.18	0.130865	murD	UDP-N-acetylmuramoylalanine--D-glutamate ligase
RCAP_rcc02605	1.03909	0.83916	RSP_0193	1.03	0.717147	hypothetical protein	hypothetical protein
RCAP_rcc01252	1.03901	0.806912	RSP_0550	-1.86	0.007759	dacC2	putative D-alanyl-D-alanine carboxypeptidase
RCAP_rcc03188	1.0388	0.826335	RSP_0661	-1.11	0.193861	folD2	Probable tetrahydrofolate dehydrogenase/cyclohydrolase
RCAP_rcc01369	1.03866	0.821997	RSP_0346	1.88	0.001366	ABC transporter periplasmic substrate-binding protein	ABC transporter substrate binding protein
RCAP_rcc02496	1.0384	0.877735	RSP_0700	1.05	0.410067	group 1 glycosyl transferase	probable glycosyltransferase
RCAP_rcc03533	1.03834	0.871595	RSP_1340	1.05	0.625124	paaF	Enoyl-CoA hydratase/isomerase
RCAP_rcc03081	1.03816	0.848944	RSP_0394	1.32	0.278204	nrdR	hypothetical protein
RCAP_rcc00733	1.03802	0.756629	RSP_0976	-1.63	0.004362	sdhA	succinate dehydrogenase flavoprotein subunit
RCAP_rcc03289	1.03779	0.912629	RSP_3194	-1.02	0.743232	rnfC	4Fe-4S ferredoxin RnfC
RCAP_rcc01694	1.03777	NA	RSP_2475	1.01	0.877985	hypothetical protein	putative phage tail minor protein
RCAP_rcc01575	1.03745	0.81871	RSP_1928	-1.12	0.194119	dnaB	replicative DNA helicase
RCAP_rcc03091	1.03733	NA	RSP_1837	-2.41	0.00564	mtnP	5'-methylthioadenosine phosphorylase
RCAP_rcc02744	1.03684	0.894081	RSP_3861	1.19	0.034094	cysP	hypothetical protein
RCAP_rcc03184	1.03669	0.856642	RSP_0750	-1.04	0.473863	ispB	Geranylgeranyl pyrophosphate synthase/Polyprenyl synthetase
RCAP_rcc00707	1.03665	0.878147	RSP_3882	1.09	0.166347	oppF	ABC di/oligopeptide transporter ATPase subunit
RCAP_rcc03095	1.03656	0.793477	RSP_1832	-1.1	0.298679	M16 family peptidase	peptidase M16 family
RCAP_rcc02781	1.03614	0.811995	RSP_0378	-1.04	0.522677	FAD dependent oxidoreductase	hypothetical protein
RCAP_rcc00445	1.03605	0.86706	RSP_1595	-1.12	0.166477	deoA	thymidine phosphorylase
RCAP_rcc03058	1.03589	0.876964	RSP_0401	-1.09	0.153149	hypothetical protein	hypothetical protein
RCAP_rcc01611	1.03531	0.848904	RSP_2649	-1.01	0.861394	M48 family peptidase	Putative Zn-dependent protease
RCAP_rcc01231	1.03469	0.890125	RSP_1869	1.04	0.496689	UbiH/UbiF/VisC/COQ6 family ubiquinone biosynthesis hydroxylase	2-octaprenyl-6-methoxyphenyl hydroxylase
RCAP_rcc02169	1.03427	0.86706	RSP_2127	-1.67	0.02925	purS	Component of phosphoribosylformylglycinamidine (FGAM) synthetase
RCAP_rcc02083	1.03374	0.868534	RSP_2303	1.06	0.32946	hypothetical protein	hypothetical protein
RCAP_rcc02954	1.03316	0.838367	RSP_2148	-1.33	0.035291	mechanosensitive ion channel family protein	Small Conductance Mechanosensitive Ion Channel
RCAP_rcc00190	1.03249	0.885085	RSP_1203	-1.39	0.009802	ABC transporter ATP-binding/permease	ABC multidrug efflux pump fused ATPase and inner membrane subunits
RCAP_rcc00599	1.03191	0.89322	RSP_3548	1.27	0.046273	hypothetical protein	hypothetical protein
RCAP_rcc00487	1.03176	0.888048	RSP_2169	-1.15	0.097024	suhB	Inositol monophosphatase family protein
RCAP_rcc01875	1.03101	0.87751	RSP_0431	-1.05	0.720739	sufS1	putative selenocysteine lyase
RCAP_rcc00327	1.03093	0.828042	RSP_1740	-1.26	0.355219	rplQ	50S ribosomal protein L17
RCAP_rcc02120	1.02997	0.907712	RSP_2539	-1.02	0.739839	ABC transporter ATP-binding/periplasmic substrate-binding protein	ABC transporter ATPase subunit
RCAP_rcc00521	1.02975	0.833683	RSP_0596	1.09	0.466634	dcp	Putative peptidyl-dipeptidase
RCAP_rcc01861	1.02925	0.874723	RSP_2816	-1.19	0.078312	hypothetical protein	hypothetical protein
RCAP_rcc01540	1.02858	0.828368	RSP_2534	-1.01	0.927231	metallo-beta-lactamase	Predicted hydrolase of the metallo-beta-lactamase superfamily
RCAP_rcc01172	1.02802	0.854775	RSP_0680	-1.28	0.059225	hemE	Uroporphyrinogen decarboxylase
RCAP_rcc00173	1.02749	0.845277	RSP_3848	-1.41	0.038799	rfbA	Glucose-1-phosphatethymidylyl transferase long form
RCAP_rcc03086	1.02696	0.927213	RSP_1840	-1.46	0.003408	hypothetical protein	hypothetical protein
RCAP_rcc00393	1.0268	0.862768	RSP_1074	1.02	0.723971	uvrC	excinuclease ABC subunit C
RCAP_rcc03072	1.02679	0.901235	RSP_0754	1.49	0.0198	hypothetical protein	hypothetical protein
RCAP_rcc03208	1.02677	0.868534	RSP_0563	-1.1	0.244159	xerC	site-specific tyrosine recombinase XerC
RCAP_rcc02328	1.02675	NA	RSP_2359	1.01	0.887067	hypothetical protein	hypothetical protein
RCAP_rcc01899	1.02619	0.886976	RSP_2930	-1.02	0.7512	hypothetical protein	hypothetical protein
RCAP_rcc01672	1.02564	0.918658	RSP_0145	1.02	0.777801	YjeF-related family protein	Pseudogene
RCAP_rcc00265	1.02535	0.90761	RSP_1094	-1	0.965252	RmuC domain-containing protein	hypothetical protein
RCAP_rcc03352	1.02513	0.910531	RSP_3346	-1.12	0.374668	metH2	5-methyltetrahydrofolate--homocysteine methyltransferase
RCAP_rcc00240	1.02464	0.861282	RSP_1383	-1.05	0.344546	hypothetical protein	hypothetical protein
RCAP_rcc02853	1.02457	0.94157	RSP_0646	-2.4	0.182255	ABC transporter periplasmic substrate-binding protein	ABC transporter substrate-binding protein
RCAP_rcc00165	1.02456	0.890918	RSP_1151	1.04	0.611665	NAD-dependent epimerase/dehydratase	NADH-ubiquinone oxidoreductase
RCAP_rcc01915	1.02454	0.910123	RSP_2868	-1.13	0.142801	guaB	Putative inosine-5'-monophosphate dehydrogenase
RCAP_rcc03420	1.02368	0.928576	RSP_3332	-1.13	0.139941	LrgB family protein	putative transmembrane protein
RCAP_rcc00745	1.02336	0.918658	RSP_0383	1.8	0.004899	phaZ	hypothetical protein
RCAP_rcc02348	1.02303	0.894081	RSP_2346	1.21	0.142267	cold-shock DNA-binding domain-containing protein	Cold-shock DNA-binding domain protein
RCAP_rcc00795	1.02218	0.929471	RSP_3551	-1.13	0.246351	hisS	histidyl-tRNA synthetase
RCAP_rcc01520	1.02215	0.880618	RSP_2515	1.11	0.280255	nuoD	NADH dehydrogenase subunit D
RCAP_rcc02613	1.02211	0.890739	RSP_1554	-1.09	0.305064	chitin deacetylase	Possible polysaccharide deacetylase
RCAP_rcc03268	1.02185	0.955104	RSP_0528	-1	0.943467	nifW	nitrogenase stabilizing/protective protein
RCAP_rcc03498	1.0216	0.907581	RSP_2599	-1.23	0.019645	phoB	Phosphate regulon transcriptional regulator PhoR
RCAP_rcc00241	1.02143	0.918155	RSP_1382	-1.22	0.123847	radical SAM family protein	radical SAM superfamily protein
RCAP_rcc02794	1.02117	0.910123	RSP_2421	1.15	0.405816	hypothetical protein	hypothetical protein
RCAP_rcc00083	1.02055	0.912595	RSP_0861	1.53	0.000852	hypothetical protein	putative transmembrane hypothetical protein
RCAP_rcc02149	1.02015	0.926824	RSP_1807	1.28	0.046487	hypothetical protein	hypothetical protein
RCAP_rcc03423	1.02008	0.88065	RSP_1666	-1.99	0.009625	ispH	4-hydroxy-3-methylbut-2-enyl diphosphate reductase
RCAP_rcc01210	1.01935	0.908731	RSP_1861	-1.21	0.017261	folB	probable dihydroneopterin aldolase
RCAP_rcc01675	1.0191	0.926463	RSP_2682	-1.46	0.032633	fabD	acyl-carrier-protein S-malonyltransferase
RCAP_rcc00318	1.01848	0.915433	RSP_1733	-2.28	0.016883	rpmD	50S ribosomal protein L30
RCAP_rcc01121	1.01826	0.95654	RSP_3593	-1.07	0.251644	trmB	tRNA (guanine-N(7))-methyltransferase
RCAP_rcc00275	1.01825	0.926165	RSP_1105	-1.05	0.512325	dapB	dihydrodipicolinate reductase
RCAP_rcc02269	1.01805	0.918658	RSP_3041	1.29	0.006387	potA3	ABC permidine/putrescine transporter ATPase subunit
RCAP_rcc02981	1.01749	0.926165	RSP_2284	-1.18	0.068392	hisC1	histidinol-phosphate aminotransferase
RCAP_rcc02370	1.01668	0.921942	RSP_3704	1.3	0.02621	rbtD	ribitol 2-dehydrogenase
RCAP_rcc01962	1.01592	0.936868	RSP_2629	-1.06	0.297726	gid	tRNA (uracil-5-)-methyltransferase Gid
RCAP_rcc02022	1.01445	0.957481	RSP_0091	2.97	0.001244	polyols ABC transporter periplasmic polyols-binding protein	ABC sorbitol/mannitol transporter periplasmic binding protein
RCAP_rcc00727	1.01424	0.943744	RSP_0970	-1.93	0.008622	citE1	Putative citrate lyase beta chain
RCAP_rcc03238	1.01421	0.932614	RSP_2205	-1.12	0.134016	hypothetical protein	hypothetical protein
RCAP_rcc00234	1.01416	0.952046	RSP_2571	-1.02	0.682669	luciferase	putative oxidoreductase protein
RCAP_rcc00506	1.01333	0.950718	RSP_1904	1	0.996811	type II secretion system protein	Putative Flp pilus assembly protein TadB
RCAP_rcc02074	1.01328	0.925474	RSP_2766	-1.15	0.137004	ferredoxin domain-containing protein	Uncharacterized metal-binding protein
RCAP_rcc01454	1.01298	0.942347	RSP_2608	-1.12	0.152145	corA	magnesium/cobalt transport protein MIT family
RCAP_rcc03360	1.01239	0.972435	RSP_2404	-1.33	0.006908	iron siderophore/cobalamin ABC transporter permease	ABC cobalamin/Fe3+siderophore transporter inner membrane subunit
RCAP_rcc02295	1.01188	0.940032	RSP_3823	-1.08	0.58046	proB	gamma-glutamyl kinase
RCAP_rcc01810	1.01137	0.948811	RSP_2850	1.05	0.539819	mfd	transcription-repair coupling factor (helicase)
RCAP_rcc01782	1.01137	0.942347	RSP_1798	-1.61	0.001871	secD	preprotein translocase subunit SecD
RCAP_rcc03436	1.01118	0.969126	RSP_0925	-1	0.938866	GNAT family acetyltransferase	Putative acetyl transferase
RCAP_rcc01481	1.01106	0.955836	RSP_2099	-1.36	0.004449	murE	UDP-N-acetylmuramoylalanyl-D-glutamate--2 6-diaminopimelate ligase
RCAP_rcc03225	1.01066	0.975343	RSP_1190	-1.28	0.020467	NAD-dependent epimerase/dehydratase	hypothetical protein
RCAP_rcc00196	1.01064	0.948868	RSP_1196	-1.13	0.070117	hypothetical protein	SAM-dependent methyltransferase
RCAP_rcc03499	1.01037	0.957406	RSP_2600	-1.62	0.001259	phoU	phosphate transport system regulatory protein
RCAP_rcc01569	1.00919	0.969126	RSP_2454	-1.9	0.013584	purF	amidophosphoribosyltransferase
RCAP_rcc02380	1.00911	0.955836	RSP_2098	-1.16	0.05227	ftsI	Cell division protein FtsI/penicillin-binding protein 2
RCAP_rcc03516	1.00862	0.956495	RSP_1327	-1.01	0.925829	flgF	flagellar basal body rod protein FlgF
RCAP_rcc01380	1.0084	0.958145	RSP_1187	-1.3	0.142995	hypothetical protein	hypothetical protein
RCAP_rcc00492	1.00828	0.964684	RSP_1992	-1.14	0.132865	hypothetical protein	hypothetical protein
RCAP_rcc00822	1.00818	0.96832	RSP_2110	-1.01	0.852653	murB	UDP-N-acetylenolpyruvoylglucosamine reductase/dehydrogenase
RCAP_rcc01527	1.00809	0.957406	RSP_2521	-1.04	0.772274	nuoG	NADH dehydrogenase subunit G
RCAP_rcc03524	1.00798	0.973369	RSP_3879	1.03	0.535586	flagellar FlaF family protein	flagellar biosynthesis regulatory protein FlaF
RCAP_rcc02561	1.00783	0.955867	RSP_0633	-1.08	0.370758	murA	UDP-N-acetylglucosamine enolpyruvyl transferase
RCAP_rcc03218	1.00774	0.961176	RSP_0553	-1.1	0.166397	ruvB	Holliday junction DNA helicase B
RCAP_rcc01891	1.00773	0.969311	RSP_0552	1.07	0.549415	emrE	putative multidrug transporter SMR family DMT Superfamily
RCAP_rcc00162	1.0074	0.961176	RSP_1148	-2.24	0.001082	hypothetical protein	hypothetical protein
RCAP_rcc03505	1.00702	0.96858	RSP_1512	-1.39	0.003382	hypothetical protein	hypothetical protein
RCAP_rcc00362	1.00697	0.972497	RSP_1044	-1.71	0.233861	rplS	50S ribosomal protein L19
RCAP_rcc01828	1.00691	0.969123	RSP_2864	-2.02	0.010408	rpe1	Pentose-5-phosphate-3-epimerase
RCAP_rcc02644	1.0065	0.97496	RSP_0817	-1.01	0.803158	pabB	para-aminobenzoate synthase component I
RCAP_rcc02698	1.0056	0.985033	RSP_1392	-1.16	0.228163	thiP	thiamin transporter membrane protein
RCAP_rcc02504	1.00485	0.989765	RSP_0708	-1.13	0.068989	nudC	NUDIX hydrolase
RCAP_rcc01472	1.0046	0.978047	RSP_3376	-1.08	0.231825	aroQ	3-dehydroquinate dehydratase
RCAP_rcc01762	1.00333	0.989765	RSP_2433	1.03	0.79675	cheY2	Chemotaxis response regulator CheY2
RCAP_rcc02049	1.00317	0.991426	RSP_2829	-1.91	0.264794	hypothetical protein	hypothetical protein
RCAP_rcc01488	1.00249	0.992825	RSP_1969	-1.22	0.038314	purM	phosphoribosylaminoimidazole synthetase
RCAP_rcc00475	1.00206	0.989765	RSP_2199	-1.39	0.007292	acyl-CoA dehydrogenase domain-containing protein	putative acyl-CoA dehydrogenase
RCAP_rcc03515	1.00205	0.991233	RSP_1326	-1.06	0.410587	flgG	flagellar basal body rod protein FlgG
RCAP_rcc03353	1.00195	0.994704	RSP_3347	1.04	0.651386	metH1	methionine synthase 5-methyltetrahydrofolate--homocysteine methyltransferase
RCAP_rcc01863	1.00094	0.994946	RSP_2814	-1.08	0.27747	hypothetical protein	Hypothetical protein with CBS domain
RCAP_rcc01779	1.00088	0.996569	RSP_2912	1.01	0.914189	MazG family protein	nucleoside triphosphate pyrophosphohydrolase
RCAP_rcc01639	1.00088	0.997382	RSP_3449	1.01	0.888898	allophanate hydrolase subunit 2	Putative allophanate hydrolase subunit 2
RCAP_rcc02770	1.00036	0.997425	RSP_1394	-2.08	0.001362	petC	Cytochrome c1 precursor
RCAP_rcc00577	0.524	0.023	RSP_1281	1.87	0.058991	cbbS	Ribulose bisphosphate carboxylase small subunit
RCAP_rcc00578	0.406	0.024	RSP_1282	2.23	0.011558	cbbL	ribulose bisophosphate carboxylase
RCAP_rcc01834	0.275646	0.445646	RSP_1285	1.29	0.559245	fbp	Fructose-16-bisphosphatase I
RCAP_rcc01826	0.0183806	0.952046	RSP_1278	-1.41	0.021914	gph3	phosphoglycolate phosphatase
RCAP_rcc00580	-0.103221	0.774598	RSP_1286	1.2	0.034273	cbbR1	RuBisCO operon transcriptional regulator CbbR
RCAP_rcc01825	-0.442595	0.016332	RSP_1279	-1.26	0.015624	HAD superfamily hydrolase	CbbY family protein
RCAP_rcc02229	-1.00022	NA	RSP_3119	1.04	0.503238	hypothetical protein	conserved hypothetical protein / putative esterase
RCAP_rcc01605	-1.00044	0.998174	RSP_3828	1	0.991717	thiamine monophosphate synthase	putative thiamine-phosphate pyrophosphorylase
RCAP_rcc03272	-1.00049	NA	RSP_0532	-1.03	0.639244	HesB/YadR/YfhF family protein	hypothetical protein
RCAP_rcc01612	-1.00049	0.997382	RSP_2650	-1	0.984971	hypothetical protein	hypothetical protein
RCAP_rcc03491	-1.0006	0.997382	RSP_1222	-1.1	0.189759	nucleoside-triphosphatase	putative deoxyribonucleotide triphosphate pyrophosphatase
RCAP_rcc03233	-1.00064	0.997382	RSP_2210	1.1	0.184834	monosacharide ABC transporter ATP-binding protein	ABC sugar transporter fused ATPase subunits
RCAP_rcc01697	-1.0009	NA	RSP_2478	1.04	0.513421	NlpC/P60 family phage cell wall peptidase	hypothetical protein
RCAP_rcc02532	-1.00096	0.994704	RSP_0315	-1.29	0.139117	pucC2	Light-harvesting 1 (B870) complex assembly
RCAP_rcc03092	-1.00105	0.994946	RSP_1836	-2.23	0.000356	apt	adenine phosphoribosyltransferase
RCAP_rcc00509	-1.00112	0.994946	RSP_1901	-1.1	0.159406	hypothetical protein	Hypothetical protein with TPR repeat
RCAP_rcc02997	-1.00145	0.994586	RSP_3827	1.01	0.814014	phospholipid/glycerol acyltransferase	Phospholipid/glycerol acyltransferase
RCAP_rcc01985	-1.0034	0.992733	RSP_1648	1	0.974586	HK97 family phage portal protein	hypothetical protein
RCAP_rcc02408	-1.00424	0.974736	RSP_2734	-1.05	0.713278	zwf	glucose-6-phosphate 1-dehydrogenase
RCAP_rcc00665	-1.00459	0.980353	RSP_0285	-2.14	0.000524	bchN	light-independent protochlorophyllide reductase subunit N
RCAP_rcc02080	-1.00464	0.985038	RSP_2306	-1.13	0.188558	HAD superfamily hydrolase	putative HAD superfamily protein
RCAP_rcc00088	-1.00476	0.989765	RSP_3107	1.01	0.864508	hypothetical protein	hypothetical protein
RCAP_rcc00126	-1.00533	0.970335	RSP_1160	-1.14	0.074471	kdsB	3-deoxy-manno-octulosonate cytidylyltransferase
RCAP_rcc03497	-1.00564	0.969126	RSP_1216	-1.1	0.10392	rbsK	putative RbsK Carbohydrate kinase ribokinase family
RCAP_rcc01614	-1.0058	0.973369	RSP_2768	-1.12	0.153028	metH4	methyltetrahydrofolate:corrinoid/iron-sulfur protein methyltransferase
RCAP_rcc00840	-1.00608	0.972435	RSP_1982	1.07	0.387918	pepN	Aminopeptidase N
RCAP_rcc01549	-1.00638	0.981012	RSP_2975	-1.21	0.055362	hypothetical protein	hypothetical protein
RCAP_rcc02977	-1.00644	0.96858	RSP_2293	1.06	0.494766	clpA	Chaperonin clpA/B
RCAP_rcc03471	-1.00732	0.975343	RSP_2388	1.09	0.436669	NUDIX superfamily hydrolase	hypothetical protein
RCAP_rcc00877	-1.00738	0.962538	RSP_1897	1.02	0.819388	mgtE	Mg/Co/Ni transporter MgtE
RCAP_rcc00548	-1.00829	0.955836	RSP_2952	1.63	0.036162	BolA family protein	BolA-like protein
RCAP_rcc01965	-1.00833	0.964684	RSP_2630	1.01	0.860906	gyrA	DNA gyrase subunit A
RCAP_rcc01207	-1.00835	0.952046	RSP_1858	-1.08	0.259761	glyS	glycyl-tRNA synthetase subunit beta
RCAP_rcc02349	-1.00854	0.961176	RSP_2345	-1.13	0.116341	pdxH	Pyridoxamine 5'-phosphate oxidase
RCAP_rcc00127	-1.0089	0.955836	RSP_1161	-1.12	0.156534	cysQ	3'-Phosphadenosine 5'-phosphosulfate 3'-phosphatase
RCAP_rcc01173	-1.00893	0.966294	RSP_0679	-1.44	0.013232	hemC	porphobilinogen deaminase
RCAP_rcc01671	-1.00995	0.962538	RSP_0144	-1.05	0.347562	carbohydrate kinase	Pseudogene
RCAP_rcc03458	-1.01054	0.95813	RSP_1364	-1.05	0.38953	hypothetical protein	hypothetical protein
RCAP_rcc01856	-1.01056	0.941401	RSP_2926	-1.25	0.024405	livH1	ABC branched-chain amino acid transporter family inner membrane subunit
RCAP_rcc00671	-1.01088	0.944239	RSP_0279	-1.53	0.01539	bchG	bacteriochlorophyll/chlorophyll a synthase
RCAP_rcc03056	-1.01102	0.955836	RSP_0399	1.03	0.590502	hypothetical protein	hypothetical protein
RCAP_rcc00069	-1.01158	0.962538	RSP_1235	-1.04	0.670234	coaE	Dephospho-CoA kinase
RCAP_rcc03131	-1.01195	0.955836	RSP_2014	-1.07	0.753764	hypothetical protein	hypothetical protein
RCAP_rcc03302	-1.01226	0.958145	RSP_1127	-1	0.964998	GNAT family acetyltransferase	acetyltransferase GNAT family
RCAP_rcc01518	-1.01259	0.934394	RSP_2513	1.29	0.118741	nuoB	NADH dehydrogenase subunit B
RCAP_rcc02643	-1.01262	0.958288	RSP_0816	-1.04	0.449934	class IV aminotransferase	hypothetical protein
RCAP_rcc02131	-1.01274	0.961882	RSP_3714	-1.14	0.423738	phaC	putative monovalent cation/H antiporter subunit C
RCAP_rcc03061	-1.01301	0.95062	RSP_0403	-1.08	0.238669	hom	homoserine dehydrogenase
RCAP_rcc01681	-1.01407	0.938104	RSP_2465	-1.64	0.00518	aminodeoxychorismate lyase	hypothetical protein
RCAP_rcc00076	-1.01414	0.942347	RSP_0933	1.05	0.524731	M23 family peptidase	hypothetical protein
RCAP_rcc02319	-1.01435	0.94157	RSP_2683	-2.45	0.012561	hypothetical protein	hypothetical protein
RCAP_rcc00243	-1.01462	0.951548	RSP_1131	-1.04	0.594965	dapD	2345-tetrahydropyridine-2-carboxylate N-succinyltransferase
RCAP_rcc00752	-1.01484	0.957735	RSP_0366	-1.49	0.001645	purA	adenylosuccinate synthetase
RCAP_rcc03455	-1.01532	0.936376	RSP_1361	-1.02	0.841358	hypothetical protein	hypothetical protein
RCAP_rcc01223	-1.01568	0.957481	RSP_0303	1.08	0.200659	ureF	Urease accessory protein UreF
RCAP_rcc00356	-1.01579	0.910123	RSP_0575	2.69	0.002375	cyclic nucleotide-binding domain-/cystathionine beta-synthase domain-/unknown function domain-contai	Predicted signal transduction protein containing cyclic nucleotide-binding and CBS domains
RCAP_rcc01658	-1.01677	0.946381	RSP_2882	1.16	0.425505	two component LuxR family transcriptional regulator	two component transcriptional regulator LuxR family
RCAP_rcc00791	-1.01709	0.940032	RSP_3555	1.01	0.865028	xdhB	xanthine dehydrogenase large subunit
RCAP_rcc00502	-1.0177	0.900111	RSP_1909	-1.04	0.809959	type II and III secretion system protein	Outer membrane general secretion pathway protein Secretin
RCAP_rcc00396	-1.01815	0.907712	RSP_1004	-1.25	0.011175	hypothetical protein	hypothetical protein
RCAP_rcc00474	-1.01816	0.920423	RSP_2200	-1.36	0.010967	MerR family transcriptional regulator	transcriptional regulator MerR family
RCAP_rcc02758	-1.01841	0.914836	RSP_0711	-1.01	0.976744	hypothetical protein	hypothetical protein
RCAP_rcc00507	-1.01844	0.919839	RSP_1903	-1.06	0.436804	type II secretion system protein	Putative Flp pilus assembly protein TadC
RCAP_rcc00568	-1.01864	0.947866	RSP_0527	-1.41	0.004522	rpoN	sigma-54 RpoN
RCAP_rcc01740	-1.01904	0.907019	RSP_2717	1.03	0.626763	ABC transporter ATP-binding protein	putative UUP ATPase
RCAP_rcc00770	-1.01921	0.910123	RSP_0499	7.7	9.3e-05	hupD	HycI hydrogenase maturation protease
RCAP_rcc00687	-1.02005	0.918235	RSP_0262	-2.31	0.004411	bchX	Chlorophyllide reductase BchX subunit
RCAP_rcc03530	-1.02098	0.880054	RSP_1337	1.01	0.922902	ubiB	probable ubiquinone biosynthesis protein
RCAP_rcc02712	-1.02142	0.910123	RSP_1373	1.09	0.388733	major facilitator superfamily protein	Major facilitator superfamily (MFS) transporter
RCAP_rcc02810	-1.02262	0.936376	RSP_2409	-1	0.967177	rluD	putative Pseudouridine synthase Rlu
RCAP_rcc00258	-1.02268	0.874723	RSP_0841	-1.19	0.141839	lipoprotein	hypothetical protein
RCAP_rcc01602	-1.02404	0.934394	RSP_2804	-1.26	0.013936	tgt	Probable queuine tRNA ribosyltransferase
RCAP_rcc00668	-1.02469	0.854237	RSP_0282	-1.21	0.018065	ppsR	Transcriptional regulator PpsR
RCAP_rcc01659	-1.02513	0.905711	RSP_2881	1.12	0.342807	hypothetical protein	hypothetical protein
RCAP_rcc00311	-1.02537	0.912629	RSP_1726	-1.88	0.009228	rplX	50S ribosomal protein L24
RCAP_rcc00351	-1.02545	0.9009	RSP_1056	1.02	0.793443	sensor histidine kinase	periplasmic sensor signal transduction histidine kinase
RCAP_rcc03169	-1.02575	0.872747	RSP_0731	1.02	0.662204	zinc finger domain-containing protein	hypothetical protein
RCAP_rcc00219	-1.02595	0.903122	RSP_1168	-1.43	0.163696	PpiC-type peptidyl-prolyl cis-trans isomerase	PpiC-type peptidyl-prolyl cis-trans isomerase
RCAP_rcc00211	-1.02642	0.899125	RSP_1174	1.15	0.083967	pip1	Prolyl aminopeptidase
RCAP_rcc02580	-1.02824	0.918398	RSP_0204	1.03	0.730984	metallo-beta-lactamase	metallo-beta-lactamase family protein
RCAP_rcc00163	-1.0283	0.907581	RSP_1149	-1.54	0.000897	gltD	putative oxidoreductase
RCAP_rcc02705	-1.02913	0.856642	RSP_1379	-1.08	0.299736	pepA3	Cytosol aminopeptidase
RCAP_rcc01144	-1.03	0.887538	RSP_2195	-1.08	0.548582	gcvP	glycine dehydrogenase
RCAP_rcc01165	-1.03013	0.826335	RSP_0688	-1.15	0.108146	dacC1	Probable penicillin-binding protein
RCAP_rcc00893	-1.03022	0.876964	RSP_2179	1.01	0.842396	proV1	ABC glycine betaine/L-proline tranporter ATPase subunit ProV
RCAP_rcc01917	-1.03043	NA	RSP_3683	-1.07	0.466597	hypothetical protein	possible FemAB family protein
RCAP_rcc01749	-1.03048	0.825504	RSP_0454	-1.11	0.215479	signal transduction histidine kinase	multisensor hybrid histidine kinase
RCAP_rcc00466	-1.03065	0.845277	RSP_1811	-1.09	0.215879	glnD	PII uridylyl-transferase
RCAP_rcc03088	-1.03071	0.900502	RSP_1838	-1.05	0.481402	flavin reductase domain-containing protein	hypothetical protein
RCAP_rcc02522	-1.03091	0.843741	RSP_0180	1.03	0.586924	pyrimidine ABC transporter permease	ABC nitrate/sulfonate/bicarbonate transporter inner membrane subunit
RCAP_rcc03194	-1.03111	0.853815	RSP_0667	-1.39	0.002268	hypothetical protein	hypothetical protein
RCAP_rcc03351	-1.03226	0.9009	RSP_3978	-1.05	0.3662	rieske (2Fe-2S) domain-containing protein	ring hydroxylating dioxygenase alpha subunit
RCAP_rcc01470	-1.0326	0.878059	RSP_1292	-1.06	0.439351	L-aminoadipate-semialdehyde dehydrogenase	putative Aldehyde dehydrogenase
RCAP_rcc03087	-1.03273	0.90761	RSP_1839	1.01	0.91364	GNAT family acetyltransferase	putative acetyltransferase GNAT family
RCAP_rcc00330	-1.03406	0.823054	RSP_1743	-1.12	0.141897	ATPase AAA	recombination factor protein RarA
RCAP_rcc01598	-1.0343	0.88616	RSP_1947	-1.07	0.50687	tpiA	Triosephosphate isomerase
RCAP_rcc00793	-1.03458	0.859613	RSP_3553	1.04	0.438111	dnaE1	DNA polymerase III subunit alpha
RCAP_rcc01973	-1.03461	NA	RSP_0164	1.34	0.004862	hypothetical protein	hypothetical protein
RCAP_rcc03442	-1.03553	0.859613	RSP_0928	-1.07	0.332663	lipoprotein	hypothetical protein
RCAP_rcc01803	-1.03558	0.852819	RSP_2845	-1.19	0.097498	quiP	putative penicillin acylase (penicillin amidase)
RCAP_rcc03334	-1.03562	0.816516	RSP_1489	-1.2	0.305055	trxA2	Protein containing thioredoxin domain
RCAP_rcc03046	-1.03625	0.90071	RSP_0832	1.02	0.802367	engD	translation-associated GTPase
RCAP_rcc01219	-1.03682	0.911893	RSP_0308	1.4	0.214895	ureB	urease subunit beta
RCAP_rcc01660	-1.03706	0.865435	RSP_2880	-1.09	0.296579	signal transduction histidine kinase	signal transduction histidine kinase
RCAP_rcc02056	-1.03847	0.910123	RSP_0603	-1.07	0.469067	phosphoglycerate mutase	hypothetical protein
RCAP_rcc00252	-1.03866	0.835655	RSP_1385	1.13	0.095683	NAD-dependent epimerase/dehydratase	hypothetical protein
RCAP_rcc02024	-1.0388	0.890009	RSP_0093	1.69	0.004352	polyols ABC transporter permease	ABC sorbitol/mannitol transporter inner membrane subunit
RCAP_rcc03485	-1.0392	0.832275	RSP_1315	1.12	0.193245	hypothetical protein	hypothetical protein
RCAP_rcc00300	-1.03987	0.833575	RSP_1717	-1.19	0.050805	rplD	50S ribosomal protein L4
RCAP_rcc01083	-1.04038	0.825038	RSP_3926	-1.11	0.119435	lspL1	NAD-dependent epimerase/dehydratase
RCAP_rcc01385	-1.04041	0.827048	RSP_2082	1.21	0.109548	NDUFA4 family NADH ubiquinone oxidoreductase subunit	putative NADH-ubiquinone oxidoreductase-related protein
RCAP_rcc01451	-1.04078	0.890009	RSP_0461	1	0.960893	RND family efflux transporter subunit MFP	multidrug/cation efflux pump membrane fusion protein (MFP) family
RCAP_rcc02302	-1.04176	0.857389	RSP_2699	-1.12	0.141222	engA	GTP-binding protein EngA
RCAP_rcc02414	-1.04181	0.785072	RSP_2643	1.02	0.81783	glnE	Glutamate-ammonia-ligase adenylyltransferase
RCAP_rcc02050	-1.04184	0.782822	RSP_2831	-1.08	0.277029	cobO	cob(I)yrinic acid ac-diamide adenosyltransferase
RCAP_rcc00342	-1.04215	0.800316	RSP_1067	1.06	0.335126	short-chain dehydrogenase/reductase family oxidoreductase	Short-chain alcohol dehydrogenase
RCAP_rcc01556	-1.04223	0.755068	RSP_2968	1.38	0.030024	lpdA2	dihydrolipoamide dehydrogenase
RCAP_rcc00785	-1.04253	0.848692	RSP_3562	1.63	0.266809	sqr	sulfide-quinone reductase
RCAP_rcc01501	-1.04377	0.748738	RSP_2503	-1.16	0.21852	glmU	Glucosamine-1-phosphate N-acetyltransferase; UDP-N-acetylglucosamine pyrophosphorylase
RCAP_rcc03157	-1.04402	0.821342	RSP_1766	-1.22	0.053587	pykA2	Pyruvate kinase
RCAP_rcc03452	-1.04458	0.794889	RSP_1357	-1.09	0.239635	sensor histidine kinase/response regulator receiver protein	cytoplasmic sensor hybrid histidine kinase
RCAP_rcc02683	-1.04532	0.834538	RSP_0765	1.26	0.009986	type 11 family methyltransferase	SAM-dependent methyltransferase
RCAP_rcc01182	-1.04542	0.816779	RSP_2245	-1.02	0.69824	hisH	imidazole glycerol phosphate synthase subunit HisH
RCAP_rcc00129	-1.04595	0.763192	RSP_1663	1.31	0.018253	LacI family transcriptional regulator	putative transcriptional regulator LacI family
RCAP_rcc00849	-1.04719	0.801295	RSP_0804	-1.01	0.912297	dppD	ABC dipeptide transporter ATPase subunit DppD
RCAP_rcc01482	-1.04738	0.751589	RSP_2100	-1.04	0.695238	murF	UDP-N-acetylmuramoylalanyl-D-glutamyl-2 6-diaminopimelate--D-alanyl-D-alanine ligase
RCAP_rcc03168	-1.04783	0.797224	RSP_0733	-1.14	0.073267	ftsE	cell division ATP-binding protein FtsE
RCAP_rcc03236	-1.04846	0.784287	RSP_2207	-1.08	0.242613	punA	purine nucleoside phosphorylase
RCAP_rcc02839	-1.04851	0.892301	RSP_0738	-1.11	0.307727	mobA	molybdopterin-guanine dinucleotide biosynthesis protein A
RCAP_rcc01763	-1.04858	0.832041	RSP_2434	1.04	0.486809	cheR3	Putative MCP methyltransferase CheR1
RCAP_rcc00898	-1.04923	0.763192	RSP_2184	-1.09	0.18249	betA	choline dehydrogenase
RCAP_rcc00882	-1.04988	0.69952	RSP_0656	-1.05	0.48141	divalent ion symporter	Probable sodium/sulphate symporter
RCAP_rcc00899	-1.05045	0.793606	RSP_2185	1.14	0.068786	nuclease	nuclease (SNase-like)
RCAP_rcc01744	-1.05047	0.865761	RSP_2980	1.02	0.809067	class I aminotransferase	Putative aspartate aminotransferase A
RCAP_rcc00355	-1.05073	0.782458	RSP_0774	1.03	0.530254	S1 RNA binding domain-containing protein	RNA binding protein
RCAP_rcc03457	-1.05085	0.817368	RSP_1363	-1.32	0.149848	mepA	penicillin-insensitive murein endopeptidase
RCAP_rcc02384	-1.05095	0.754837	RSP_2093	-1.14	0.073661	Mrp/NBP35 family protein	Putative Mrp (Multidrug resistance-associated proteins) family protein
RCAP_rcc03220	-1.051	0.766589	RSP_0569	-1.46	0.065398	hypothetical protein	hypothetical protein
RCAP_rcc01760	-1.05116	0.826338	RSP_2439	-1.01	0.810699	cheD	putative chemotaxis protein CheD
RCAP_rcc02672	-1.05135	0.830954	RSP_0478	-1	0.92687	lysU	putative lysyl-tRNA synthetase
RCAP_rcc00872	-1.05152	0.733236	RSP_1891	-1.06	0.356181	alcohol dehydrogenase	Zinc-binding dehydrogenase
RCAP_rcc02305	-1.05247	0.698121	RSP_2696	-1.39	0.049141	heme ABC transporter ATP-binding/permease	ABC transporter fused ATPase and inner membrane subunits
RCAP_rcc01911	-1.05269	0.705598	RSP_2612	1.12	0.367463	fabH2	3-oxoacyl-(acyl-carrier-protein) synthase III
RCAP_rcc00222	-1.0535	0.731794	RSP_1171	1.26	0.030387	radC	DNA repair protein RadC
RCAP_rcc02185	-1.05355	0.827436	RSP_2398	1.48	0.041084	potI3	ABC putrescine transporter inner membrane subunit
RCAP_rcc00619	-1.05441	0.777871	RSP_3157	-1.01	0.926608	ABC transporter permease	ABC transporter inner membrane subunit
RCAP_rcc00018	-1.05488	0.776355	RSP_1180	4.2	0.001959	xylF	ABC sugar (xylose) transporter periplasmic binding protein
RCAP_rcc03437	-1.05538	0.817509	RSP_0926	-1.05	0.401124	OmpA/MotB domain-containing protein	OmpA/MotB family protein
RCAP_rcc00086	-1.05551	0.758622	RSP_0858	-1.03	0.751199	hypothetical protein	Putative transporter RhaT family DMT superfamily
RCAP_rcc03125	-1.0556	0.802186	RSP_2891	-1.19	0.264137	heavy metal transport/detoxification protein family	Putative copper chaperone
RCAP_rcc00790	-1.05569	0.816516	RSP_3556	1.03	0.659604	xdhC	xanthine dehydrogenase chaperone/MPT insertion protein
RCAP_rcc02018	-1.05601	0.850351	RSP_0989	2.79	0.001296	rbsC	ABC sugar transporter inner membrane subunit
RCAP_rcc02757	-1.0561	0.668638	RSP_0710	1.27	0.180793	dnaX	DNA polymerase III subunits gamma and tau
RCAP_rcc03451	-1.05619	0.713582	RSP_1356	-1.11	0.110263	alpha-2-macroglobulin domain-containing protein	hypothetical protein
RCAP_rcc01766	-1.05667	0.813883	RSP_2437	1.03	0.695213	cheY3	chemotaxis response regulator CheY1
RCAP_rcc00361	-1.05684	0.784287	RSP_1043	-1.31	0.108489	rpmE	50S ribosomal protein L31
RCAP_rcc01134	-1.05691	0.834859	RSP_3569	1.04	0.470359	Fur family transcriptional regulator	Zinc-uptake regulator Zur
RCAP_rcc00446	-1.05725	0.745902	RSP_1596	-1.07	0.385978	deoB	phosphopentomutase
RCAP_rcc03274	-1.05758	NA	RSP_0533	-1.03	0.583689	NifQ family protein	putative nitrogen fixation protein nifQ
RCAP_rcc01032	-1.05776	0.849316	RSP_3211	-1.05	0.382344	cbiO1	ABC cobalt transporter ATPase subunit CbiO
RCAP_rcc03247	-1.05863	0.810658	RSP_2152	-1.28	0.013707	ceramide glucosyltransferase	putative ceramide glucosyltransferase
RCAP_rcc03234	-1.0598	NA	RSP_2209	1.09	0.580475	monosacharide ABC transporter permease	ABC sugar transporter inner membrane subunit
RCAP_rcc01150	-1.06004	0.811867	RSP_1389	1.2	0.074546	aroC	chorismate synthase
RCAP_rcc02542	-1.06039	NA	RSP_1787	-1.03	0.650226	fruK	Probable 1-phosphofructokinase
RCAP_rcc00478	-1.06105	0.68545	RSP_0716	-1.27	0.066008	alcohol dehydrogenase	NADPH/quinone reductase and related Zn-dependent oxidoreductase
RCAP_rcc00766	-1.06129	0.755068	RSP_0494	-1.13	0.096189	hypF	hydrogenase maturation factor F
RCAP_rcc02998	-1.06193	0.735694	RSP_3826	1.04	0.466842	hypothetical protein	hypothetical protein
RCAP_rcc00056	-1.06263	0.700328	RSP_1320	-1.07	0.528352	flhA	flagellar biosynthesis protein A
RCAP_rcc02884	-1.06294	0.731794	RSP_3506	-1.01	0.841304	FGGY family carbohydrate kinase	autoinducer-2 (AI-2) kinase
RCAP_rcc03309	-1.06435	0.766698	RSP_1677	-1.16	0.038273	hypothetical protein	hypothetical protein
RCAP_rcc03294	-1.06438	NA	RSP_3199	-1	0.984618	fccB	hypothetical protein
RCAP_rcc01684	-1.06448	0.850085	RSP_2468	-1	0.956801	HK97 family phage portal protein	putative portal protein
RCAP_rcc03151	-1.06465	0.625763	RSP_1761	-1.13	0.177165	pheT	phenylalanyl-tRNA synthetase subunit beta
RCAP_rcc02793	-1.06488	0.602948	RSP_2422	-1.3	0.013808	helicase domain-containing protein	putative ATP-dependent helicase MgpS
RCAP_rcc00777	-1.06522	0.668659	RSP_0506	5.15	2e-05	hypB	NI2+binding GTPase protein HypB
RCAP_rcc00648	-1.06623	0.774028	RSP_2394	1.01	0.901735	kdtA3	putative 3-deoxy-D-manno-octulosonic-acid transferase (KDO transferase)
RCAP_rcc02389	-1.06635	0.698121	RSP_1843	-1.33	0.032948	ftsY	Signal recognition particle-docking protein FtsY
RCAP_rcc02503	-1.06642	0.792463	RSP_0707	-1.09	0.275662	hypothetical protein	hypothetical protein
RCAP_rcc02306	-1.0665	0.714588	RSP_2695	-1	0.961193	LysM domain-containing protein	Possible peptidoglycan binding protein
RCAP_rcc02536	-1.06661	0.811995	RSP_3860	1	0.988454	cysT	hypothetical protein
RCAP_rcc00717	-1.06744	0.732902	RSP_0969	1.01	0.792456	hypothetical protein	putative integral membrane protein
RCAP_rcc01253	-1.06804	0.732864	RSP_0549	-1.67	0.085856	sporulation domain-containing protein	hypothetical protein
RCAP_rcc00328	-1.06806	0.748738	RSP_1741	-1	0.999957	LuxR family autoinducer-binding transcriptional regulator	Possible LuxR family protein
RCAP_rcc01154	-1.06863	0.805587	RSP_2243	-1	0.94137	hisA	1-(5-phosphoribosyl)-5-[(5- phosphoribosylamino)methylideneamino] imidazole-4-carboxamide isomerase
RCAP_rcc00272	-1.06882	0.638186	RSP_1101	1.05	0.437775	heparinase II/III family protein	hypothetical protein
RCAP_rcc02543	-1.06898	0.805838	RSP_1786	-1.16	0.227952	fruB	Multi-component fructose specific PTS system protein (PtsI Hpr and IIA domains)
RCAP_rcc03115	-1.06938	0.698121	RSP_0252	1.01	0.879671	pcm2	Protein-L-isoaspartate carboxylmethyltransferase
RCAP_rcc01401	-1.0694	0.744373	RSP_3203	-1.2	0.021821	AraC family transcriptional regulator	transcriptional regulator AraC family
RCAP_rcc00006	-1.06958	0.767638	RSP_1302	1.01	0.875166	motB	putative chemotaxis MotB protein
RCAP_rcc03149	-1.07028	0.780911	RSP_2167	1.02	0.665989	S54 family peptidase	hypothetical protein
RCAP_rcc03310	-1.07086	0.558523	RSP_1676	-1.12	0.104921	era	GTP-binding protein Era
RCAP_rcc00454	-1.0709	0.642664	RSP_0597	-1.07	0.208892	moeB1	Probable molybdopterin biosynthesis protein
RCAP_rcc01757	-1.07135	0.805653	RSP_2725	-1.03	0.685368	phytoene synthase	Probable Phytoene/squalene synthetase
RCAP_rcc03288	-1.07221	NA	RSP_3193	-1.02	0.756557	rnfB	Electron transport complex protein rnfB
RCAP_rcc00820	-1.07234	0.670326	RSP_2108	-1.28	0.02189	murC	UDP-N-acetylmuramate--L-alanine ligase
RCAP_rcc01892	-1.07236	0.750538	RSP_0448	-1.29	0.016146	typA	EF-Tu; elongation factor Tu
RCAP_rcc02799	-1.07367	0.753092	RSP_2416	1.34	0.141779	hypothetical protein	hypothetical protein
RCAP_rcc01812	-1.07376	0.677925	RSP_2852	1.04	0.641529	DSBA family oxidoreductase	Predicted polyketide biosynthesis associated protein
RCAP_rcc00205	-1.07466	0.79252	RSP_1472	-1.02	0.71076	hypothetical protein	hypothetical protein
RCAP_rcc01537	-1.07496	0.622223	RSP_2530	-1.09	0.290659	nuoN	NADH dehydrogenase subunit N
RCAP_rcc02585	-1.0754	0.511143	RSP_3707	-1.31	0.027483	ndh	hypothetical protein
RCAP_rcc03190	-1.07574	0.730125	RSP_0663	-1.01	0.898028	fhs	Formate-tetrahydrofolate ligase
RCAP_rcc01756	-1.0759	0.57436	RSP_2723	-1.13	0.419971	2-isopropylmalate synthase/homocitrate synthase	putative alpha-isopropylmalate/homocitrate synthase family transferase
RCAP_rcc02023	-1.07605	0.805653	RSP_0092	1.48	0.012157	polyols ABC transporter permease	ABC sorbitol/mannitol transporter inner membrane subunit
RCAP_rcc00053	-1.07607	0.634981	RSP_0916	-1.1	0.122396	U62 family peptidase	Putative PmbA/TldD protein invoved in modulation of DNA gyrase
RCAP_rcc00332	-1.07618	0.52661	RSP_1745	1	0.972726	rluC	Pseudouridine synthase
RCAP_rcc00209	-1.07648	0.651947	RSP_1823	1.11	0.095408	mogA	molybdenum cofactor biosynthesis protein
RCAP_rcc00879	-1.07657	0.691088	RSP_3090	-1.49	0.008662	phnA	Putative alkylphosphonate uptake protein phnA
RCAP_rcc03140	-1.07666	0.60355	RSP_2255	-1.15	0.124473	fadD	acyl-CoA synthetase
RCAP_rcc00064	-1.077	0.520201	RSP_1230	1.02	0.708052	trmE	tRNA modification GTPase TrmE
RCAP_rcc00528	-1.07779	0.73499	RSP_3867	1.11	0.127554	carboxymuconolactone decarboxylase	Carboxymuconolactonedecarboxylase/Alkylhydropero xidase
RCAP_rcc02955	-1.07802	0.697177	RSP_2147	-1.37	0.07502	cysK2	cysteine synthase A
RCAP_rcc00651	-1.07836	0.788821	RSP_3088	-1.07	0.238345	winged helix family two component transcriptional regulator	two component transcriptional regulator winged helix family
RCAP_rcc00343	-1.07909	0.600551	RSP_1066	-1.06	0.516949	engB	GTPase EngB
RCAP_rcc02000	-1.07921	NA	RSP_3632	1.05	0.390343	hypothetical protein	hypothetical protein
RCAP_rcc02000	-1.07921	NA	RSP_3767	-1.08	0.197891	hypothetical protein	hypothetical protein
RCAP_rcc02000	-1.07921	NA	RSP_1630	-1.12	0.079857	hypothetical protein	hypothetical protein
RCAP_rcc02995	-1.07948	0.784287	RSP_2137	1.19	0.330752	hypothetical protein	hypothetical protein
RCAP_rcc01118	-1.08	0.68634	RSP_3597	1.1	0.400954	corC	CorC/Hlyc family protein with CBS domains
RCAP_rcc01935	-1.08054	0.617164	RSP_0834	1.1	0.156226	xanB	mannose-6-phosphate isomerase / mannose-1-phosphate guanylyltransferase
RCAP_rcc01935	-1.08054	0.617164	RSP_4053	-1.08	0.41934	xanB	Mannose-6-phosphate isomerase type II
RCAP_rcc00848	-1.08056	0.619828	RSP_0805	1.01	0.848509	dppC	ABC dipeptide transporter inner membrane subunit DppC
RCAP_rcc01606	-1.08059	0.688047	RSP_3829	1.05	0.648308	tRNA/rRNA methyltransferase, SpoU family	tRNA/rRNA methyltransferase (SpoU)
RCAP_rcc02875	-1.08109	0.52661	RSP_3849	1.07	0.457844	kdsA	2-dehydro-3-deoxyphosphooctonate aldolase
RCAP_rcc01122	-1.08123	0.7474	RSP_3592	-1.01	0.842015	aroA	EPSP synthase 3-phosphoshikimate 1-carboxyvinyltransferase
RCAP_rcc00864	-1.08247	0.738645	RSP_0021	-1.24	0.293267	rpsI	30S ribosomal protein S9
RCAP_rcc03534	-1.08277	0.7474	RSP_1341	-1.01	0.947713	rpsT	30S ribosomal protein S20
RCAP_rcc03391	-1.0836	0.545323	RSP_0892	1.02	0.783269	type I secretion system ATPase	ABC protein toxin exporter fused ATPase and inner membrane domain
RCAP_rcc00801	-1.08362	0.698691	RSP_2327	-1.18	0.188078	hypothetical protein	hypothetical protein
RCAP_rcc03203	-1.08368	0.704254	RSP_2670	1.87	0.002653	glpD	glycerol-3-phosphate dehydrogenase
RCAP_rcc00260	-1.08392	0.702184	RSP_0844	-1.8	0.001027	alanine racemase domain-containing protein	hypothetical protein
RCAP_rcc01498	-1.08409	0.569032	RSP_0244	1.07	0.579782	puuD	Predicted glutamine amidotransferase
RCAP_rcc03476	-1.08464	0.722197	RSP_0936	1.05	0.593545	dapF	Diaminopimelate epimerase
RCAP_rcc01691	-1.08472	NA	RSP_2473	-1.01	0.948247	TP901-1 family phage major tail protein	hypothetical protein
RCAP_rcc00008	-1.08533	0.636813	RSP_1304	1.03	0.720676	flgK	flagellar hook-associated protein FlgK
RCAP_rcc01909	-1.08589	0.778588	RSP_2614	1.21	0.143181	rpmF	50S ribosomal protein L32
RCAP_rcc03414	-1.08748	0.668638	RSP_0896	-1	0.951059	hypothetical protein	hypothetical protein
RCAP_rcc00397	-1.08776	0.504483	RSP_1003	-1.23	0.044943	pyrC1	Dihydroorotase and related cyclic amidohydrolase
RCAP_rcc00611	-1.08821	0.634936	RSP_3433	1.21	0.093385	nikR	transcriptionalregulator CopG family
RCAP_rcc01958	-1.08898	0.506717	RSP_4084	-1.03	0.654831	wzc	predicted acetyltransferase
RCAP_rcc03502	-1.08973	0.670326	RSP_2603	-1.39	0.012555	pstC	ABC phosphate transporter inner membrane subunit PstC
RCAP_rcc00833	-1.09018	0.493167	RSP_1254	2.31	0.000954	ackA1	putative acetate kinase (acetokinase
RCAP_rcc03135	-1.09106	0.688801	RSP_2008	-1.02	0.648567	argD	Acetylornithine Aminotransferase class-III
RCAP_rcc01635	-1.09122	0.628993	RSP_2714	-1.2	0.073063	lpxA	UDP-N-acetylglucosamine acyltransferase
RCAP_rcc00247	-1.09255	0.670326	RSP_0318	1.02	0.759935	NnrU family protein	hypothetical protein
RCAP_rcc01241	-1.09264	0.691564	RSP_1878	1.09	0.162641	lipB	lipoyltransferase
RCAP_rcc01809	-1.09269	0.576508	RSP_2849	1.11	0.110471	hypothetical protein	hypothetical membrane protein
RCAP_rcc02418	-1.09465	0.59616	RSP_1075	-1.09	0.485858	short-chain dehydrogenase/reductase family oxidoreductase	short chain dehydrogenase
RCAP_rcc00116	-1.0959	0.591163	RSP_1155	1.06	0.477599	OstA family protein	OstA-like protein
RCAP_rcc01807	-1.09636	0.58836	RSP_2847	1.02	0.865105	hypothetical protein	hypothetical protein
RCAP_rcc03484	-1.09659	0.609301	RSP_1314	1.08	0.208576	hypothetical protein	hypothetical protein
RCAP_rcc00245	-1.09661	0.536703	RSP_1129	-1.07	0.385948	hypothetical protein	hypothetical protein
RCAP_rcc02215	-1.09714	0.531389	RSP_3846	1.1	0.141193	sulfotransferase	putative deacetylase sulfotransferase
RCAP_rcc02158	-1.09878	0.588091	RSP_2220	1.13	0.290134	fliG	possible flagellar motor switch protein (fliG)
RCAP_rcc00536	-1.09913	0.489648	RSP_0814	1.03	0.771391	GNAT family acetyltransferase	Acetyltransferase
RCAP_rcc00684	-1.09956	0.581833	RSP_0265	-1.61	0.004166	crtE	Geranylgeranyl pyrophosphate synthetase
RCAP_rcc00850	-1.10006	0.543005	RSP_0803	1.01	0.863582	dppF	ABC dipeptide transporter ATPase subunit DppF
RCAP_rcc00428	-1.10061	0.564609	RSP_1756	-1.06	0.3126	panB	3-methyl-2-oxobutanoate hydroxymethyltransferase
RCAP_rcc01797	-1.10066	0.616172	RSP_2837	1.02	0.809894	ntrB	Nitrogen regulation protein NtrB signal transduction histidine kinase
RCAP_rcc01507	-1.10141	0.519582	RSP_0086	2.14	0.001246	hypothetical protein	hypothetical protein
RCAP_rcc03520	-1.10151	0.647208	RSP_1331	1.16	0.035067	flgB	flagellar basal body rod protein FlgB
RCAP_rcc00132	-1.1017	0.747224	RSP_0408	-1.24	0.045892	hypothetical protein	hypothetical protein
RCAP_rcc03462	-1.102	0.373561	RSP_1134	-1.61	0.000845	dxs2	1-deoxy-D-xylulose-5-phosphate synthase
RCAP_rcc03110	-1.10208	0.462626	RSP_0246	-1.01	0.821728	ABC transporter ATP-binding/permease	ABC lipid efflux transporter fused ATPase and inner membrane subunits
RCAP_rcc00827	-1.10224	0.551876	RSP_2115	-1.73	0.079777	lpxC	UDP-3-O-[3-hydroxymyristoyl] N-acetylglucosamine deacetylase
RCAP_rcc00774	-1.10233	0.515192	RSP_0503	2.99	6.3e-05	hupJ	HupJ contains rubredoxin domain
RCAP_rcc00773	-1.10318	0.537637	RSP_0502	3.76	0.00011	hupH	HupH hydrogenase expression/formation protein
RCAP_rcc00663	-1.10328	0.396937	RSP_0287	-2.08	0.002365	bchH	magnesium chelatase subunit H
RCAP_rcc02303	-1.10356	0.437391	RSP_2698	-1.17	0.083258	PQQ enzyme repeat family protein	putative quinoprotein
RCAP_rcc01718	-1.10359	0.514375	RSP_2914	-1.18	0.045208	rihA	Nucleoside hydrolase
RCAP_rcc01832	-1.10378	0.525489	RSP_3268	-1.33	0.383289	tkt1	transketolase
RCAP_rcc01153	-1.10426	0.626183	RSP_2242	-1.11	0.276105	hisF	imidazole glycerol phosphate synthase subunit HisF
RCAP_rcc03267	-1.10431	0.625763	RSP_0547	1.04	0.59419	nifA2	NifA transcriptional activator
RCAP_rcc00682	-1.10432	0.43034	RSP_0267	-1.53	0.015842	crtC	Hydroxyneurosporene dehydrogenase
RCAP_rcc01352	-1.1046	0.525489	RSP_1583	1.56	0.010959	cheY1	Chemotaxis response regulator CheY3
RCAP_rcc01352	-1.1046	0.525489	RSP_3302	1.01	0.918631	cheY1	Chemotaxis response regulator CheY4
RCAP_rcc01352	-1.1046	0.525489	RSP_2443	-1.01	0.838607	cheY1	putative Chemotaxis response regulator CheY5
RCAP_rcc03513	-1.10522	0.46573	RSP_1324	-1.02	0.864295	flgH	flagellar basal body L-ring protein
RCAP_rcc02957	-1.10553	0.563845	RSP_2145	1.07	0.232014	hypothetical protein	Tellurite resistance protein
RCAP_rcc00401	-1.10591	0.596901	RSP_1001	1.02	0.861034	udgA	hypothetical protein
RCAP_rcc00390	-1.10633	0.556834	RSP_1076	-1.22	0.049074	S49 family peptidase	Peptidase family S49
RCAP_rcc01685	-1.10659	NA	RSP_2469	-1.04	0.564522	hypothetical protein	hypothetical protein
RCAP_rcc02315	-1.10731	0.436531	RSP_2688	-1.37	0.229662	soxD	putative sarcosine oxidase delta subunit protein
RCAP_rcc03470	-1.10746	0.651169	RSP_2170	1.04	0.613624	phosphate transporter	Phosphate transporter Pit family
RCAP_rcc02466	-1.10827	0.675546	RSP_0982	-1.04	0.479019	hypothetical protein	zinc metallopeptidase-like protein
RCAP_rcc00025	-1.10849	0.631306	RSP_1297	1.07	0.277254	LysR family transcriptional regulator	transcriptional regulator LysR family
RCAP_rcc00467	-1.10872	0.534641	RSP_1810	1.02	0.743157	mviN	putative virulence factor MviN
RCAP_rcc02958	-1.10906	0.601919	RSP_2143	1.04	0.731952	phrB	DNA photolyase Cryptochrome 1 apoprotein (Blue light photoreceptor)
RCAP_rcc02942	-1.10913	NA	RSP_2758	1.06	0.317509	hypothetical protein	hypothetical protein
RCAP_rcc01561	-1.10979	0.40267	RSP_2963	-1.2	0.066494	Crp/Fnr family transcriptional regulator	transcriptional regulator Crp-Fnr family
RCAP_rcc03222	-1.10985	0.634633	RSP_0571	1.07	0.272896	truA	tRNA pseudouridine synthase A
RCAP_rcc02604	-1.11131	0.581833	RSP_0192	-1	0.995542	aat	leucyl/phenylalanyl-tRNA--protein transferase
RCAP_rcc02167	-1.11147	0.435652	RSP_2129	-1.52	0.120663	dctB	Sensor Histidine kinase
RCAP_rcc02341	-1.11218	0.722197	RSP_2352	1.1	0.160111	phage terminase large subunit	putative terminase large subunit / phage terminase
RCAP_rcc03111	-1.11232	0.45091	RSP_0247	-1.16	0.046808	gcvT2	aminomethyltransferase related to GcvT
RCAP_rcc01595	-1.11234	0.602948	RSP_1943	1.91	0.159047	hypothetical protein	hypothetical protein
RCAP_rcc00709	-1.11283	0.454939	RSP_0236	1.13	0.074075	FAD dependent oxidoreductase	AgaE protein
RCAP_rcc00545	-1.11311	0.488727	RSP_3739	-1.06	0.294101	deoC	deoxyribose phosphate aldolase
RCAP_rcc02192	-1.11555	0.407034	RSP_2726	-1.01	0.900743	major facilitator superfamily protein	multidrug/metabolite efflux pump Major facilitator superfamily (MFS)
RCAP_rcc00217	-1.11579	0.642664	RSP_1166	-1.16	0.040601	nudG	NTP pyrophosphohydrolase
RCAP_rcc03383	-1.11624	0.676677	RSP_2236	1.74	0.000398	MarR family transcriptional regulator	transcriptional regulator MarR family
RCAP_rcc02497	-1.11685	0.496971	RSP_0701	-1.12	0.139987	ABC transporter ATP-binding protein	ABC peptide transporter fused ATPase domains
RCAP_rcc01237	-1.1169	0.446627	RSP_1872	1	0.977871	family 2 glycosyl transferase	Glycosyl transferase family 2
RCAP_rcc01768	-1.11693	0.456819	RSP_2875	-1.19	0.164845	glk	putative glucokinase
RCAP_rcc01450	-1.11697	0.610056	RSP_1795	-1.14	0.064875	serS	seryl-tRNA synthetase
RCAP_rcc01993	-1.11742	0.730125	RSP_1639	1.19	0.245206	hypothetical protein	hypothetical protein
RCAP_rcc01993	-1.11742	0.730125	RSP_2063	1.06	0.328384	hypothetical protein	hypothetical protein
RCAP_rcc00057	-1.11752	0.496971	RSP_1321	1.03	0.72561	fliR	Flagellar biosynthesis pathway component FliR
RCAP_rcc02189	-1.11767	0.506065	RSP_1459	1.09	0.145871	hypothetical protein	hypothetical protein
RCAP_rcc00593	-1.11816	0.579522	RSP_1025	-1.31	0.030349	hypothetical protein	hypothetical protein
RCAP_rcc02392	-1.11823	0.520201	RSP_1845	1.07	0.289644	xseA	Exonuclease VII large subunit
RCAP_rcc03263	-1.11864	NA	RSP_0543	-1.01	0.878663	NifT/FixU family protein	hypothetical protein
RCAP_rcc02783	-1.11909	0.626197	RSP_2240	1.38	0.014892	CoA-binding domain-containing protein	hypothetical protein
RCAP_rcc00892	-1.1198	0.56314	RSP_0654	-1.06	0.432639	hypothetical protein	possible transporter DMT superfamily
RCAP_rcc00688	-1.1198	0.357728	RSP_0261	-1.61	0.062623	bchY	Chlorophyllide reductase BchY subunit
RCAP_rcc01980	-1.12031	NA	RSP_2073	1.02	0.786968	hypothetical protein	hypothetical protein
RCAP_rcc01980	-1.12031	NA	RSP_3777	-1.01	0.89172	hypothetical protein	hypothetical protein
RCAP_rcc01980	-1.12031	NA	RSP_1654	-1.04	0.501269	hypothetical protein	hypothetical protein
RCAP_rcc03039	-1.12057	0.683372	RSP_1072	-1.17	0.073534	moaD2	putative molybdopterin MPT converting factor subunit 1 protein
RCAP_rcc03480	-1.12059	0.554501	RSP_1310	1.12	0.171609	fliN	hypothetical protein
RCAP_rcc00414	-1.1209	0.475835	RSP_2387	-1.47	0.028411	hypothetical protein	hypothetical protein
RCAP_rcc02386	-1.12144	0.453993	RSP_0369	-1.18	0.063158	hypothetical protein	hypothetical protein
RCAP_rcc00202	-1.1218	0.540647	RSP_1470	1.01	0.869335	rnhB	ribonuclease HII
RCAP_rcc01769	-1.12209	0.438241	RSP_2874	-1.02	0.739844	bglA	Putative Beta-glucosidase A
RCAP_rcc02592	-1.12268	0.467137	RSP_0169	-1	0.968437	Na+/solute symporter / histidine kinase	Na?? symporter
RCAP_rcc03329	-1.12316	0.334166	RSP_1494	-1.16	0.134521	class I/II aminotransferase	putative aspartate aminotransferase
RCAP_rcc02752	-1.12339	0.406239	RSP_2271	-1.4	0.008817	lipoprotein	hypothetical protein
RCAP_rcc00215	-1.12373	0.405425	RSP_1165	-1.22	0.105999	infB	translation initiation factor IF-2
RCAP_rcc03330	-1.124	0.395954	RSP_1493	1.01	0.906247	amidase	Amidase
RCAP_rcc02067	-1.12406	0.533984	RSP_3850	-1.03	0.671012	type 11 family methyltransferase	Generic methyltransferase
RCAP_rcc01502	-1.12501	0.574428	RSP_2504	1.07	0.301496	gph2	phosphoglycolate phosphatase
RCAP_rcc02664	-1.12505	0.580541	RSP_2386	-1.71	0.007585	mtnA	methylthioribose-1-phosphate isomerase
RCAP_rcc00664	-1.1251	0.297671	RSP_0286	-2.04	0.000376	bchB	light-independent protochlorophyllide reductase subunit B
RCAP_rcc03318	-1.12562	0.483011	RSP_1669	-1.17	0.267321	rpoZ	DNA-directed RNA polymerase subunit omega
RCAP_rcc00803	-1.12567	0.598647	RSP_2329	-1.45	0.001423	mreB	Cell shape determining protein MreB/Mrl
RCAP_rcc01986	-1.1259	NA	RSP_1647	1.03	0.657533	S49 family peptidase	probable peptidase
RCAP_rcc01986	-1.1259	NA	RSP_3650	-1.04	0.668117	S49 family peptidase	Periplasmic serine protease (ClpP class)
RCAP_rcc02335	-1.12592	NA	RSP_2354	-1.03	0.649603	hypothetical protein	hypothetical protein
RCAP_rcc02667	-1.12617	0.311771	RSP_3176	-1.16	0.08625	fabI2	enoyl-(acyl-carrier protein) reductase (NADH)
RCAP_rcc01436	-1.12676	0.718269	RSP_3414	-1.13	0.098921	fepG1	ABC Fesiderophore transporter inner membrane subunit
RCAP_rcc02821	-1.12679	0.525823	RSP_1570	1	0.931987	purK	Phosphoribosylaminoimidazole carboxylase ATPase subunit
RCAP_rcc01366	-1.12791	0.323549	RSP_2333	1.03	0.721691	nadE	NAD synthetase
RCAP_rcc00372	-1.1283	0.432665	RSP_0128	-1.54	0.012297	hypothetical protein	OpgC protein
RCAP_rcc03170	-1.12864	0.537637	RSP_0730	1.76	0.000724	hypothetical protein	hypothetical protein
RCAP_rcc02009	-1.12868	0.523598	RSP_0141	-1.34	0.168583	rplI	50S ribosomal protein L9
RCAP_rcc03333	-1.12876	0.435162	RSP_1490	-1.22	0.033933	S16 family peptidase	Putative ATP-dependent protease La LON
RCAP_rcc01503	-1.1289	0.380767	RSP_2249	-1.3	0.010415	tetA	multidrug (Tetracycline) efflux pump Major facilitator superfamily (MFS)
RCAP_rcc00325	-1.12898	0.557218	RSP_1738	-1.53	0.002027	rpsK	30S ribosomal protein S11
RCAP_rcc02122	-1.12926	0.612072	RSP_0573	2.06	0.015449	response regulator receiver protein	Response regulator receiver protein
RCAP_rcc01806	-1.12934	0.60742	RSP_1794	1.03	0.785507	transglycosylase, Slt family	putative lytic transglycosylase
RCAP_rcc02695	-1.13081	0.311771	RSP_2899	-1.3	0.070891	pepA2	leucyl aminopeptidase
RCAP_rcc01577	-1.1318	0.571472	RSP_1930	1.03	0.631362	pyrC2	dihydroorotase
RCAP_rcc03012	-1.1319	0.483584	RSP_3975	1.22	0.161159	signal transduction histidine kinase	periplasmic sensor signal transduction histidine kinase
RCAP_rcc03063	-1.13199	0.421854	RSP_0405	-1.08	0.16911	recJ	probable single-stranded DNA-specific exonuclease
RCAP_rcc03321	-1.13267	0.531389	RSP_1506	1.07	0.299977	rluA	Pseudouridine synthase Rlu
RCAP_rcc01617	-1.13277	0.469951	RSP_2771	1.34	0.019874	gppA	putative Exopolyphosphatase
RCAP_rcc01398	-1.13314	NA	RSP_2590	1.85	0.244089	hypothetical protein	hypothetical protein
RCAP_rcc02190	-1.13342	0.480665	RSP_1791	-1.1	0.203789	zntA2	Heavy metal-(Cd/Co/Hg/Pb/Zn)-translocating P-type ATPase
RCAP_rcc00800	-1.13411	0.405425	RSP_2326	-1.21	0.031269	mrdA	Cell division protein FtsI
RCAP_rcc03323	-1.13473	NA	RSP_1501	-1.01	0.912373	rsbV	Antisigma-factor antagonist (STAS) domain protein
RCAP_rcc00912	-1.13537	0.343854	RSP_2192	1	0.971646	bhbA	methylmalonyl-CoA mutase
RCAP_rcc02792	-1.13546	0.539876	RSP_2423	-1.21	0.067121	hslR	putative Heat shock protein 15 (HSP15)
RCAP_rcc02514	-1.13588	0.402045	RSP_2256	1.04	0.593102	dtd	D-tyrosyl-tRNA deacylase
RCAP_rcc01613	-1.13612	0.558009	RSP_2651	-1.03	0.557031	hypothetical protein	hypothetical protein
RCAP_rcc03027	-1.13632	0.48601	RSP_2234	2.02	0.034105	radical SAM family protein	Predicted DNA-binding protein
RCAP_rcc01426	-1.13641	0.673667	RSP_2559	1.01	0.935676	ABC transporter ATP-binding/permease	ABC transporter fused ATPase and inner membrane subunits
RCAP_rcc01719	-1.13652	0.490624	RSP_2895	1.13	0.122078	ABC transporter ATP-binding protein	putative ABC transporter fused ATPase subunits
RCAP_rcc02025	-1.13658	0.597319	RSP_0094	1.93	0.000713	polyols ABC transporter ATP-binding protein	ABC sorbitol/mannitol transporter ATPase subunit
RCAP_rcc00495	-1.13806	0.443282	RSP_1488	1.15	0.067484	glyoxalase/bleomycin resistance protein/dioxygenase	Possible glyoxalase
RCAP_rcc03224	-1.13921	0.422181	RSP_1189	-1.14	0.197565	sugar transferase	sugar transferase
RCAP_rcc00024	-1.13999	0.688047	RSP_1295	1.28	0.019825	gcdH	putative acyl-CoA dehydrogenase
RCAP_rcc02487	-1.14107	0.392408	RSP_1031	1.1	0.265637	nth	Endonuclease III
RCAP_rcc01500	-1.14197	0.229567	RSP_2502	-1.17	0.154337	glmS	D-fructose-6-phosphate amidotransferase
RCAP_rcc02619	-1.14216	0.283094	RSP_0957	-1.01	0.884022	pyrD2	dihydroorotate dehydrogenase 2
RCAP_rcc00560	-1.14246	0.519582	RSP_3874	-1.09	0.429146	mopB	transcriptional repressor ModE
RCAP_rcc02647	-1.14249	0.519195	RSP_2166	1.04	0.510487	putA	bifunctional proline dehydrogenase/pyrroline-5-carboxylate dehydrogenase
RCAP_rcc01844	-1.14272	0.31184	RSP_2915	-1.01	0.891644	sensor histidine kinase	Probable two-component sensor histidine kinase
RCAP_rcc03139	-1.14336	0.252996	RSP_2254	-1.06	0.428722	ABC transporter ATP-binding protein/permease	ABC efflux transporter fused ATPase and inner membrane subunits
RCAP_rcc00340	-1.14353	0.497351	RSP_1069	-1.01	0.803686	hypothetical protein	hypothetical protein
RCAP_rcc03518	-1.14389	0.35927	RSP_1329	1.11	0.208837	fliE	flagellar hook-basal body protein FliE
RCAP_rcc00700	-1.14436	0.573722	RSP_4024	-2.05	0.000674	hypothetical protein	hypothetical protein
RCAP_rcc00455	-1.14448	0.423261	RSP_0598	-1.13	0.104896	dut	Probable deoxyuridine-triphosphatase
RCAP_rcc01248	-1.14454	0.398335	RSP_0676	-1.04	0.511819	metallo-beta-lactamase	PhnP-like protein
RCAP_rcc02835	-1.14544	0.350998	RSP_1682	1.05	0.585837	chvG	Two-component sensor histidine kinase
RCAP_rcc00105	-1.14594	NA	RSP_3222	-1.04	0.640362	fhuC1	ABC ferric siderophore transporter ATPase subunit
RCAP_rcc02513	-1.14668	0.336904	RSP_2257	-1.16	0.061159	cscK	putative Fructokinase
RCAP_rcc02976	-1.14795	0.284493	RSP_2294	1.08	0.493604	gloB	putative hydroxyacylglutathione hydrolase (glyoxalase II) (GLX II) protein
RCAP_rcc01628	-1.1492	0.337434	RSP_2708	-1.26	0.008751	cdsA1	Phosphatidate cytidylyltransferase
RCAP_rcc02256	-1.14955	0.568164	RSP_1269	-1.15	0.087556	kdpE	two component transcriptional regulator winged helix family
RCAP_rcc02017	-1.15028	0.55956	RSP_0988	3.14	0.009056	rbsA	ABC sugar transporter ATPase subunit
RCAP_rcc01216	-1.15074	0.589287	RSP_1867	1.01	0.881379	AsnC/Lrp family transcriptional regulator	transcriptional regulator AsnC family
RCAP_rcc03197	-1.15112	0.444769	RSP_0670	-1.39	0.002483	tolA	Possible TolA protein
RCAP_rcc01142	-1.15148	0.448537	RSP_2193	1.2	0.208323	gcvT1	predicted aminomethyltransferase tetrahydrofolate dependent
RCAP_rcc02996	-1.15202	NA	RSP_2135	-1.04	0.551632	hypothetical protein	hypothetical protein
RCAP_rcc02635	-1.15207	0.530587	RSP_0414	1.64	0.146905	hypothetical protein	hypothetical protein
RCAP_rcc01735	-1.15271	0.439914	RSP_0328	1.03	0.568129	NnrS family protein	hypothetical protein
RCAP_rcc03522	-1.15275	0.504483	RSP_3881	-1	0.985817	flagellar protein	possible flagellar basal-body ROD protein FLGF
RCAP_rcc02581	-1.15354	0.268182	RSP_0203	-1.03	0.741246	sensor histidine kinase	signal transduction kinase protein
RCAP_rcc00279	-1.15495	0.537637	RSP_1110	1.12	0.406708	hypothetical protein	hypothetical protein
RCAP_rcc00214	-1.15513	0.180829	RSP_1164	-1.21	0.052611	hypothetical protein	hypothetical protein
RCAP_rcc00427	-1.15542	0.325524	RSP_1757	-1.16	0.187057	panC	Probable pantoate--beta-alanine ligase
RCAP_rcc01676	-1.15548	0.383072	RSP_2461	1.13	0.132683	fabG	3-oxoacyl-(acyl-carrier protein) reductase
RCAP_rcc00776	-1.15692	0.407558	RSP_0505	2.37	0.000613	hypA	Hydrogenase expression/synthesis HypA family
RCAP_rcc00782	-1.15701	0.197566	RSP_2229	1.01	0.845428	cheR1	Chemotaxis multidomain CheB methylesterase/CheR Methylase
RCAP_rcc03154	-1.15719	0.470605	RSP_1764	-1.29	0.268237	rplT	50S ribosomal protein L20
RCAP_rcc00835	-1.15746	0.264981	RSP_1976	1.2	0.044846	cobT	aerobic cobalt chelatase CobT subunit
RCAP_rcc01992	-1.15752	NA	RSP_2064	-1.11	0.294404	hypothetical protein	hypothetical protein
RCAP_rcc00501	-1.15896	0.25102	RSP_1910	-1.02	0.72233	cpaB	Putative Flp pilus assembly protein CpaB
RCAP_rcc01497	-1.1592	0.380767	RSP_1973	1.07	0.482038	sufE	Probable SufE protein
RCAP_rcc03074	-1.15987	0.325938	RSP_0756	-1	0.936657	ribH	67-dimethyl-8-ribityllumazine synthase beta chain
RCAP_rcc01593	-1.15991	0.273448	RSP_1941	1.35	0.629692	cysH	phosphoadenosine phosphosulfate reductase
RCAP_rcc00662	-1.16007	0.231401	RSP_0288	-2.14	0.002945	bchL	protochlorophyllide reductase iron-sulfur ATP-binding protein
RCAP_rcc03489	-1.16017	0.238141	RSP_1224	1.13	0.116624	hemN3	coproporphyrinogen III oxidase
RCAP_rcc01643	-1.16097	0.386911	RSP_0954	1.07	0.39972	transglutaminase-like family protein	Transglutaminase-like domain
RCAP_rcc00603	-1.16105	0.526453	RSP_0477	-1.11	0.139259	alpha/beta fold family hydrolase	hypothetical protein
RCAP_rcc01538	-1.16193	0.454939	RSP_2532	-1.02	0.742835	birA1	putative biotin protein ligase
RCAP_rcc00755	-1.16211	0.310405	RSP_0363	-1.07	0.286602	thiN	hypothetical protein
RCAP_rcc01804	-1.16256	0.409946	RSP_2846	1.37	0.006308	garR	putative 3-hydroxyisobutyrate dehydrogenase
RCAP_rcc00781	-1.16355	0.569281	RSP_0510	1.32	0.018298	hypE	hydrogenase expression/formation protein HypE
RCAP_rcc00422	-1.16387	0.174161	RSP_1850	-1.03	0.668212	ptsP	phosphoenolpyruvate-protein phosphotransferase PtsI(Ntr)
RCAP_rcc00019	-1.16441	0.224486	RSP_1181	1.37	0.012421	xylR	xylose operon repressor
RCAP_rcc00450	-1.16508	0.285547	RSP_1600	-1.03	0.668241	hypothetical protein	possible transporter DME family DMT superfamily
RCAP_rcc03433	-1.16643	0.266497	RSP_2273	1.32	0.086962	paaK	putative anaerobic phenylacetate CoA ligase
RCAP_rcc02699	-1.167	0.569771	RSP_1393	-1.15	0.07674	thiQ	ABC thiamine transporter ATPase subunit
RCAP_rcc01638	-1.16726	0.377019	RSP_3454	1.06	0.372776	LamB/YcsF family protein	hypothetical protein
RCAP_rcc01730	-1.16791	0.329421	RSP_0464	2.04	0.018354	U32 family peptidase	putative protease
RCAP_rcc03425	-1.16791	0.311024	RSP_2280	1.02	0.80459	sensor histidine kinase/response regulator receiver protein	PAS sensor hybrid histidine kinase
RCAP_rcc03412	-1.16852	0.371434	RSP_0900	1.03	0.604987	thcD	FAD-dependent pyridine nucleotide-disulphide oxidoreductase
RCAP_rcc03308	-1.16891	0.511377	RSP_1678	1.16	0.040035	recO	DNA repair protein RecO
RCAP_rcc00685	-1.1697	0.202532	RSP_0264	-1.4	0.023516	crtF	Hydroxyneurosporene methyltransferase
RCAP_rcc03073	-1.17005	0.23694	RSP_0755	1.02	0.814485	nusB	putative N utilization substance protein B
RCAP_rcc01784	-1.17017	0.344597	RSP_1800	-1.09	0.211946	hypothetical protein	hypothetical protein
RCAP_rcc00852	-1.17028	0.343854	RSP_2536	-1.31	0.025675	srmB	ATP-dependent helicase DEAD-box
RCAP_rcc01508	-1.17145	0.518373	RSP_0087	1.72	0.002786	LuxR family two component transcriptional regulator	two component transcriptional regulator LuxR
RCAP_rcc01508	-1.17145	0.518373	RSP_4133	1.03	0.537313	LuxR family two component transcriptional regulator	two component transcriptional regulator LuxR family
RCAP_rcc02689	-1.17184	0.349512	RSP_2905	-1.06	0.376971	ksgA	dimethyladenosine transferase
RCAP_rcc03415	-1.17202	0.327346	RSP_0895	-1.1	0.290587	ugpQ	phosphodiesterase-like
RCAP_rcc02830	-1.17288	0.266596	RSP_1983	1.01	0.903316	acyltransferase domain-containing protein	Phospholipid/glycerol acyltransferase
RCAP_rcc02618	-1.17291	0.37392	RSP_0956	1.24	0.118415	hypothetical protein	hypothetical protein
RCAP_rcc01446	-1.17347	0.16712	RSP_2986	-1.47	0.016437	M20 family peptidase	hypothetical protein
RCAP_rcc00141	-1.17372	0.36312	RSP_1687	-1.22	0.16445	hbdA	3-hydroxybutyryl-CoA dehydrogenase
RCAP_rcc02039	-1.17417	0.443282	RSP_2820	-1.69	0.007896	cobA2	uroporphyrin-III C-methyltransferase
RCAP_rcc02032	-1.17643	0.248925	RSP_3185	-1.23	0.089856	cobB	cobyrinic acid ac-diamide synthase
RCAP_rcc02076	-1.17676	0.163356	RSP_3101	1.04	0.467521	diguanylate cyclase/phosphodiesterase	periplasmic sensor diguanylate cyclase/phosphodiesterase
RCAP_rcc00444	-1.17676	0.380767	RSP_1594	1.09	0.196532	cdd	Cytidine deaminase
RCAP_rcc00825	-1.17685	0.226921	RSP_2113	-1.22	0.044674	ftsA	cell division protein FtsA
RCAP_rcc02945	-1.17687	NA	RSP_2756	-1.04	0.540961	hypothetical protein	hypothetical protein
RCAP_rcc01780	-1.17743	0.121287	RSP_2910	1.02	0.727579	M20 family peptidase	Predicted Metal-dependent amidase/aminoacylase/carboxypeptidase
RCAP_rcc00005	-1.17801	0.201493	RSP_2607	-1.05	0.398536	ntaB	nitrilotriacetate monooxygenase component B
RCAP_rcc03461	-1.17833	0.513643	RSP_1135	-1.23	0.013387	ispA	geranylgeranyl pyrophosphate synthetase
RCAP_rcc00370	-1.17911	0.520201	RSP_1053	-1.27	0.00816	ffh	Signal recognition particle protein ffh
RCAP_rcc02687	-1.17935	0.424548	RSP_2906	1.04	0.564179	hemK	Putative methylase
RCAP_rcc01994	-1.17952	NA	RSP_1638	1.08	0.322974	hypothetical protein	hypothetical protein
RCAP_rcc01994	-1.17952	NA	RSP_2062	-1.08	0.21162	hypothetical protein	hypothetical protein
RCAP_rcc00809	-1.17979	0.192846	RSP_0782	-1.03	0.606004	ppx	Ppx/GppA phosphatase
RCAP_rcc02181	-1.18175	0.423222	RSP_3971	1.1	0.124697	GntR family transcriptional regulator	transcriptional regulator GntR family
RCAP_rcc01798	-1.18228	0.22673	RSP_2838	-1.23	0.040779	ntrC	nitrogen metabolism transcriptional regulator NtrC
RCAP_rcc00409	-1.1824	0.465731	RSP_0739	-1.12	0.095479	AzlC family protein	Branched chain amino acid efflux pump large (AzlC) subunit
RCAP_rcc00672	-1.18247	0.139639	RSP_0278	-1.42	0.081443	PUCC family protein	putative light-harvesting 1 (B870) complex assembly protein PucC
RCAP_rcc02838	-1.18308	0.180597	RSP_1126	1.01	0.839656	rnr	Exoribonuclease R
RCAP_rcc00344	-1.18369	0.275782	RSP_1065	-1.05	0.554377	MOSC domain-containing protein	hypothetical protein
RCAP_rcc02121	-1.18394	0.370896	RSP_0572	1.57	0.010494	PAS domain/exonuclease domain-containing protein	putative exonuclease
RCAP_rcc00042	-1.18512	0.108809	RSP_1521	1.19	0.081683	PAS/PAC sensor domain-containing protein	hypothetical protein
RCAP_rcc00239	-1.18521	0.309976	RSP_1384	-1.06	0.40194	ansA	hypothetical protein
RCAP_rcc03482	-1.18559	0.268529	RSP_1312	-1	0.992322	fliF	flagellar MS-ring protein
RCAP_rcc03359	-1.18662	0.584027	RSP_2403	-1.19	0.072052	iron siderophore/cobalamin ABC transporter periplasmic iron siderophore/cobalamin-binding protein	ABC cobalamin/Fe3+siderophore transporter periplasmic substrate-binding subunit
RCAP_rcc03128	-1.18688	0.307733	RSP_3226	1.06	0.374013	npdA	NAD-dependent deacetylase
RCAP_rcc02317	-1.18692	0.401449	RSP_2685	-1.26	0.028747	cycH	Putative cytochrome c-type biogenesis protein cycH
RCAP_rcc03488	-1.18764	0.294061	RSP_0228	-1.81	0.037637	hemS	putative hemin transport protein
RCAP_rcc00567	-1.18798	0.315823	RSP_0547	1.04	0.59419	nifA1	NifA transcriptional activator
RCAP_rcc00802	-1.18811	0.420394	RSP_2328	-1.17	0.045896	mreC	Rod shape-determining protein MreC
RCAP_rcc02355	-1.18844	0.0871314	RSP_2004	-1.31	0.016578	trpE	anthranilate synthase component I
RCAP_rcc03388	-1.18845	0.210931	RSP_0887	-1.25	0.02281	1A family penicillin-binding protein	Glycosyl transferase family 51
RCAP_rcc00181	-1.18854	0.336104	RSP_1210	1.02	0.727108	response regulator receiver domain/protein phosphatase 2C domain-containing protein	Response regulator receiver protein
RCAP_rcc03223	-1.18893	0.10541	RSP_1188	-1.46	0.049419	capD	Nucleotide sugar epimerase/dehydratase
RCAP_rcc00200	-1.18957	0.268092	RSP_1191	-1.45	0.006441	MarR family transcriptional regulator	transcriptional regulator MarR family
RCAP_rcc01471	-1.18971	0.345275	RSP_3439	-1.14	0.078895	aspC1	Aspartate aminotransferase
RCAP_rcc00837	-1.19011	0.538128	RSP_1985	-1.52	0.003255	hypothetical protein	hypothetical protein
RCAP_rcc02270	-1.19032	0.284681	RSP_3042	-1.05	0.394426	LuxR family transcriptional regulator	DMSO reductase regulatory protein DorX
RCAP_rcc02030	-1.19068	0.220714	RSP_1552	-1.09	0.339854	allA	ureidoglycolate hydrolase
RCAP_rcc00616	-1.19195	0.215404	RSP_3318	-1.05	0.448409	acrB	Cation/multidrug efflux pump RND family
RCAP_rcc01642	-1.19215	0.267396	RSP_0953	1.05	0.456281	hypothetical protein	hypothetical protein
RCAP_rcc01555	-1.1922	0.196763	RSP_2969	-1.04	0.636461	hypothetical protein	hypothetical protein
RCAP_rcc00857	-1.19303	0.354425	RSP_2940	1.08	0.187404	scpA	hypothetical protein
RCAP_rcc00023	-1.19322	0.42256	RSP_1184	-1.25	0.111573	ribonuclease BN	ribonuclease BN
RCAP_rcc02278	-1.19344	0.392664	RSP_1478	-1.38	0.054202	oppD2	ABC oligopeptide transporter fused ATPase subunits
RCAP_rcc01916	-1.19368	0.421622	RSP_2869	-1.21	0.220794	C4-dicarboxylate transporter/malic acid transport protein family	Possible tellurite resistance protein
RCAP_rcc01966	-1.19394	0.455573	RSP_2929	-1.09	0.284509	disulfide bond formation protein, DsbB family	putative disulfide bond formation protein DsbB
RCAP_rcc01904	-1.19401	0.52661	RSP_2719	-1.1	0.210987	AsnC/Lrp family transcriptional regulator	transcriptional regulator AsnC/Lrp family
RCAP_rcc01696	-1.19474	NA	RSP_2477	-1.09	0.203007	hypothetical protein	hypothetical protein
RCAP_rcc02409	-1.19483	0.461642	RSP_2648	-1.13	0.08644	hypothetical protein	hypothetical protein
RCAP_rcc03481	-1.19639	0.307565	RSP_1311	1.08	0.24678	fliH	putative flagellar biosynthesis/type III secretory pathway protein
RCAP_rcc02848	-1.19659	0.211503	RSP_3045	1.1	0.239778	torR	DMSO/TMAO-two component transcriptional regulator winged helix family
RCAP_rcc00380	-1.19707	0.37392	RSP_0881	-1.2	0.042926	transglycosylase, Slt family	Putative soluble lytic transglycosylase
RCAP_rcc00805	-1.1978	0.303134	RSP_0784	-1.03	0.714851	GNAT family acetyltransferase	putative acetyltransferase GNAT family
RCAP_rcc01146	-1.19833	0.17342	RSP_3366	-1.08	0.391927	gyaR2	D-isomer specific 2-hydroxyacid dehydrogenase
RCAP_rcc02840	-1.19857	0.537637	RSP_2000	1.06	0.404444	moaC2	molybdenum cofactor biosynthesis protein C
RCAP_rcc01765	-1.19883	NA	RSP_2436	-1.02	0.772207	cheA2	Chemotaxis histidine protein kinase CheA1
RCAP_rcc01212	-1.19896	0.143611	RSP_1863	-1.14	0.111371	glmM	Phosphoglucomutase/phosphomannomutase
RCAP_rcc01906	-1.19987	0.285692	RSP_2618	-1.3	0.024075	hypothetical protein	Putative hemolysin
RCAP_rcc02551	-1.20196	0.281737	RSP_0627	-1.08	0.23596	carbon-nitrogen family hydrolase	Putative amidohydrolase
RCAP_rcc00106	-1.20297	0.554501	RSP_3221	1.12	0.11653	fhuB1	ABC ferric siderophore transporter inner membrane subunit
RCAP_rcc02987	-1.20304	0.280391	RSP_2289	-1.02	0.789061	OmpA/MotB domain-containing protein	hypothetical protein
RCAP_rcc00431	-1.20327	0.264148	RSP_1752	1.14	0.062577	creA	Putative creatinase
RCAP_rcc02505	-1.20389	0.328286	RSP_2267	1.03	0.664931	tadA	hypothetical protein
RCAP_rcc00703	-1.20444	0.341182	RSP_3077	1.1	0.185892	deoxyribodipyrimidine photolyase-related protein	hypothetical protein
RCAP_rcc01438	-1.205	0.549998	RSP_3678	1.04	0.486816	siderophore-interacting protein	Siderophore-interacting protein
RCAP_rcc01571	-1.20505	0.236272	RSP_2456	-1.04	0.497862	radA	DNA repair protein RadA
RCAP_rcc02054	-1.20516	0.271825	RSP_0430	1.17	0.049017	cobD	cobalamin biosynthesis protein CobD
RCAP_rcc00779	-1.20532	0.284493	RSP_0508	3.11	4.9e-05	hypC	Hydrogenase expression/formation protein HypC
RCAP_rcc01717	-1.20583	0.398833	RSP_2375	1.07	0.25005	hypothetical protein	hypothetical protein
RCAP_rcc02640	-1.20647	0.534128	RSP_0421	-1.25	0.04532	lipocalin family protein	hypothetical protein
RCAP_rcc01168	-1.20673	0.226527	RSP_0685	-1.09	0.206327	methyltransferase small domain-containing protein	Possible ribosomal RNA small subunit methyltransferase C RsmC
RCAP_rcc01523	-1.20702	0.120953	RSP_2518	-1.23	0.086377	nuoF	NADH dehydrogenase-ubiquinone oxidoreductase chain F
RCAP_rcc03230	-1.20739	0.543711	RSP_2213	-1.11	0.129371	M22 family peptidase	hypothetical protein
RCAP_rcc02142	-1.20883	0.207445	RSP_3865	1.47	0.046113	BadM/Rrf2 family transcriptional regulator	predicted transcriptional regulator
RCAP_rcc03216	-1.20974	0.159503	RSP_0556	1.02	0.805793	ruvC	Holliday junction resolvase
RCAP_rcc01176	-1.20999	0.395342	RSP_3601	-1.17	0.288046	GDSL-like lipase/acylhydrolase	Lipolytic enzyme G-D-S-L family
RCAP_rcc00796	-1.21041	0.21451	RSP_3550	-1.03	0.559809	hisZ	ATP phosphoribosyltransferase regulatory subunit
RCAP_rcc02358	-1.21059	0.27904	RSP_2001	-1.06	0.456998	trpD	Anthranilate phosphoribosyltransferase
RCAP_rcc00366	-1.21219	0.284334	RSP_1047	-1.12	0.18864	rimM	putative 16S rRNA processing protein
RCAP_rcc03162	-1.21229	0.275704	RSP_1769	-1.34	0.31107	mandelate racemase/muconate lactonizing enzyme family protein	Mandelate racemase / muconate lactonizing enzyme
RCAP_rcc01970	-1.21239	0.536339	RSP_3792	1.09	0.269721	hypothetical protein	hypothetical protein
RCAP_rcc01970	-1.21239	0.536339	RSP_3624	1.07	0.308175	hypothetical protein	hypothetical protein
RCAP_rcc02252	-1.21254	0.47611	RSP_1265	1.04	0.468531	kdpA	potassium-transporting ATPase subunit A
RCAP_rcc03474	-1.21369	0.207672	RSP_1366	1.04	0.536263	class I peptide chain release factor	hypothetical protein
RCAP_rcc02805	-1.21513	0.327312	RSP_1578	1.14	0.076707	hypothetical protein	conserved hypothetical protein TIGR00726
RCAP_rcc03035	-1.21693	0.13226	RSP_1080	1.11	0.099042	fdhA	NAD-dependent formate dehydrogenase alpha subunit
RCAP_rcc00713	-1.21758	0.156607	RSP_0242	-1.02	0.732845	kynU	probable kyurenine hydrolase
RCAP_rcc02085	-1.21773	0.259852	RSP_1662	1	0.971918	phage integrase	Integrase/recombinase
RCAP_rcc00373	-1.2185	0.155711	RSP_0127	-1.65	0.004268	mdoH	glucosyltransferase MdoH
RCAP_rcc00550	-1.22014	0.444437	RSP_2950	1.23	0.065531	LysR family transcriptional regulator	Transcriptional regulator LysR family
RCAP_rcc00078	-1.22053	0.288883	RSP_0866	1.25	0.119661	hypothetical protein	hypothetical protein
RCAP_rcc00523	-1.22213	0.298841	RSP_2312	-1.13	0.088094	hypothetical protein	hypothetical protein
RCAP_rcc01716	-1.22267	0.337434	RSP_2492	-1.22	0.024753	hypothetical protein	Possible transporter RhaT family DMT superfamily
RCAP_rcc02128	-1.22389	0.421157	RSP_3711	-1.22	0.04718	phaF	putative monovalent cation/H antiporter subunit F
RCAP_rcc01618	-1.22588	0.124734	RSP_2772	1.39	0.005748	rrmJ	23S rRNA methylase
RCAP_rcc03057	-1.22653	0.212825	RSP_0400	-1.18	0.075071	hypothetical protein	hypothetical protein
RCAP_rcc03508	-1.22668	0.345316	RSP_1509	-1.02	0.718686	gcp	Glycoprotease (M22) metalloprotease
RCAP_rcc00780	-1.22706	0.0952343	RSP_0509	2.19	0.000216	hypD	hydrogenase isoenzyme formation protein HypD
RCAP_rcc03369	-1.228	0.458127	RSP_1925	-1	0.980653	GntR family transcriptional regulator	Transcriptional regulator GntR family
RCAP_rcc00038	-1.22821	0.0838716	RSP_1525	-1.05	0.501487	addB	putative Helicase/Exonuclease
RCAP_rcc03198	-1.22853	0.27717	RSP_0671	-1.43	0.008744	exbD2	ExbD/TolR family protein
RCAP_rcc00617	-1.22967	0.153975	RSP_3160	-1.15	0.28533	hemolysin D	Membrane fusion protein HlyD family
RCAP_rcc00442	-1.23008	0.14703	RSP_1592	-1.41	0.019535	prpE	Possible acyl-CoA sythetase
RCAP_rcc02292	-1.23017	0.367795	RSP_1271	-1.54	0.002697	signal transduction histidine kinase	periplasmic sensor signal transduction histidine kinase
RCAP_rcc00323	-1.23091	0.19843	RSP_1736	-1.62	0.000891	adk	Adenylate kinase
RCAP_rcc01410	-1.2326	0.452755	RSP_2994	-1.02	0.73182	hypothetical protein	hypothetical protein
RCAP_rcc02594	-1.23292	0.372877	RSP_0171	1.82	0.009636	response regulator receiver protein	Response regulator receiver protein
RCAP_rcc02347	-1.23391	0.288883	RSP_2347	-1.01	0.918095	hypothetical protein	hypothetical protein
RCAP_rcc00100	-1.23499	0.478598	RSP_3032	-1	0.987422	ABC transporter ATP-binding protein	ABC peptide/opine transporter ATPase subunit
RCAP_rcc01664	-1.23555	0.0825499	RSP_2622	-1.06	0.447675	ligA	DNA ligase
RCAP_rcc01228	-1.23633	0.39002	RSP_0299	-1.11	0.091975	urtC	ABC branched chain amino acid transporter inner membrane subunit
RCAP_rcc02393	-1.23672	0.416655	RSP_1847	-1.01	0.92258	purD	Phosphoribosylamine--glycine ligase
RCAP_rcc00511	-1.23828	0.248925	RSP_1779	-1.13	0.136745	ispE	Putative 4-diphosphocytidyl-2C-methyl-D-erythritol kinase
RCAP_rcc03501	-1.2383	0.192095	RSP_2602	-1.7	0.01026	pstA	ABC phosphate transporter inner membrane subunit PstA
RCAP_rcc02515	-1.23832	0.329421	RSP_0819	-1.66	0.000477	rhlE	DEAD/DEAH box helicase
RCAP_rcc01365	-1.23842	0.194613	RSP_2332	-1.45	0.004549	MORN repeat family protein	hypothetical protein
RCAP_rcc03034	-1.23994	0.328971	RSP_1081	-1.04	0.556558	fdhD	formate dehydrogenase accessory protein
RCAP_rcc00270	-1.24059	0.124784	RSP_1099	-1.28	0.085451	lspA	signal peptidase II
RCAP_rcc03269	-1.24173	NA	RSP_0529	-1.08	0.271462	nifV	Homocitrate synthase
RCAP_rcc00040	-1.24184	0.137161	RSP_1523	-1.04	0.605601	aminoglycoside phosphotransferase	hypothetical protein
RCAP_rcc02686	-1.2419	0.246474	RSP_2907	1.02	0.777944	prfA	peptide chain release factor 1
RCAP_rcc01354	-1.24198	0.231401	RSP_1585	1.08	0.238431	cheW1	Chemotaxis protein CheW2
RCAP_rcc03313	-1.24199	0.283815	RSP_1673	1.06	0.314109	acpS	4'-phosphopantetheinyl transferase
RCAP_rcc00756	-1.24299	0.185252	RSP_0364	1.01	0.921385	dme family transporter	possible transporter RarD family DMT superfamily
RCAP_rcc00383	-1.24314	0.239687	RSP_0880	-1.46	0.055227	FAD dependent oxidoreductase	putative oxidoreductase possibly D-amino acid oxidase protein
RCAP_rcc01166	-1.24349	0.127079	RSP_0687	1.06	0.466672	HAD superfamily hydrolase	Predicted hydrolase (haloacid dehalogenase (HAD) superfamily)
RCAP_rcc01764	-1.24438	0.296373	RSP_2435	-1.08	0.215797	cheW2	Putative chemotaxis scaffold protein CheW1
RCAP_rcc00515	-1.24501	0.257934	RSP_1775	-1.08	0.483611	hypothetical protein	hypothetical protein
RCAP_rcc02021	-1.24511	0.242684	RSP_0090	1.05	0.409418	DeoR family transcriptional regulator	Operon regulator SmoC
RCAP_rcc00661	-1.24546	0.0339051	RSP_0289	-1.82	0.001646	bchM	Mg-protoporphyrin IX methyl transferase
RCAP_rcc02864	-1.24598	0.257412	RSP_0572	1.57	0.010494	PAS domain/exonuclease domain-containing protein	putative exonuclease
RCAP_rcc00657	-1.24638	0.181378	RSP_0293	-2.24	0.003083	hypothetical protein	hypothetical protein
RCAP_rcc00299	-1.24687	0.279346	RSP_1716	-1.5	0.014831	rplC	50S ribosomal protein L3
RCAP_rcc02599	-1.2471	0.20692	RSP_0186	1.03	0.53404	TetR family transcriptional regulator	Transcriptional regulator TetR family
RCAP_rcc02831	-1.24739	0.121728	RSP_1686	-1.19	0.027743	ptsO	Putative Phosphocarrier HPr protein
RCAP_rcc02813	-1.24813	0.112325	RSP_1577	1.63	0.005291	lrp	Proline dehydrogenase transcriptional activator
RCAP_rcc03316	-1.24838	0.124941	RSP_1671	1.1	0.547134	hypothetical protein	hypothetical protein
RCAP_rcc02535	-1.24866	0.279346	RSP_3859	1.08	0.176316	cysW	hypothetical protein
RCAP_rcc01722	-1.24889	0.136656	RSP_2888	-1.71	0.016885	BadM/Rrf2 family transcriptional regulator	Transcriptional regulator
RCAP_rcc02365	-1.24891	0.275472	RSP_3187	-7.3	0.000493	mdoG2	glucan biosynthesis protein D
RCAP_rcc02798	-1.24921	0.176769	RSP_2417	1.14	0.203245	transglutaminase domain-containing protein	hypothetical protein
RCAP_rcc00490	-1.24958	0.343854	RSP_2172	2.06	0.043691	metF	510-methylenetetrahydrofolate reductase
RCAP_rcc00477	-1.24972	0.120396	RSP_0715	1.33	0.013971	ribonuclease T2 family protein	Ribonuclease T2
RCAP_rcc00823	-1.25051	0.0767508	RSP_2111	1.4	0.006114	ddl	D-alanine--D-alanine ligase
RCAP_rcc03282	-1.25056	0.432742	RSP_3188	1.04	0.562337	rnfF	ApbE family protein
RCAP_rcc00582	-1.25069	0.349106	RSP_1988	1.08	0.318608	hypothetical protein	hypothetical protein
RCAP_rcc00277	-1.25076	0.373751	RSP_1107	-1.22	0.06353	hypothetical protein	hypothetical protein
RCAP_rcc00834	-1.25141	0.0799185	RSP_1975	-1.02	0.787758	pepP	aminopeptidase P
RCAP_rcc01882	-1.25212	0.19913	RSP_0442	1.12	0.104679	iscS	putative aminotransferase
RCAP_rcc01552	-1.25223	0.178855	RSP_2972	-1.03	0.595498	hypothetical protein	hypothetical protein
RCAP_rcc00388	-1.25341	0.108809	RSP_1009	-1.53	0.039363	OmpA/MotB domain-containing protein	possible outer membrane protein OmpA family
RCAP_rcc01399	-1.25361	0.457994	RSP_2581	1.24	0.02367	rhodanese domain-containing protein	Rhodanese
RCAP_rcc00347	-1.25416	0.131224	RSP_1062	-1.01	0.857213	PP-loop family ATPase	ATPase of the PP superfamily
RCAP_rcc01186	-1.25502	0.321595	RSP_1753	-1.02	0.749027	hypothetical protein	hypothetical protein
RCAP_rcc00394	-1.256	0.390441	RSP_3227	1.02	0.656994	kamA	Lysine 23-aminomutase
RCAP_rcc03107	-1.25678	0.185446	RSP_1984	-1.07	0.234636	hisC2	histidinol-phosphate aminotransferase
RCAP_rcc01683	-1.25679	0.362447	RSP_2467	-1.13	0.140874	terminase-like family protein	Putative large terminase
RCAP_rcc00843	-1.25739	0.300634	RSP_2958	-1.09	0.21059	hypothetical protein	hypothetical protein
RCAP_rcc02706	-1.25777	0.264785	RSP_1378	1.01	0.823654	hypothetical protein	hypothetical protein
RCAP_rcc03033	-1.25795	NA	RSP_1082	-1.03	0.627971	fdhE	NAD-dependent formate dehydrogenase delta subunit
RCAP_rcc01698	-1.2594	0.32486	RSP_2479	-1.01	0.850934	hypothetical protein	putative phage host specificity protein
RCAP_rcc01563	-1.26	0.206348	RSP_0155	-1.01	0.945027	3-hydroxyisobutyryl-CoA hydrolase	enoyl-CoA hydratase
RCAP_rcc01778	-1.26071	0.254199	RSP_1927	1.05	0.520789	hypothetical protein	hypothetical protein
RCAP_rcc03217	-1.26126	0.145044	RSP_0555	-1	0.958943	ruvA	Holliday junction DNA helicase motor protein
RCAP_rcc02330	-1.26223	0.443282	RSP_2357	-1.03	0.619519	hypothetical protein	hypothetical protein
RCAP_rcc01750	-1.26263	0.281737	RSP_0453	1.18	0.036387	hypothetical protein	hypothetical protein
RCAP_rcc02045	-1.26365	0.184391	RSP_2826	-1.72	0.043795	cobI	Putative precorrin-2 C20-methyltransferase
RCAP_rcc00443	-1.26489	0.123945	RSP_1593	1.54	0.002937	maeB1	malic enzyme
RCAP_rcc03413	-1.26686	0.180682	RSP_0899	1.1	0.165593	peroxiredoxin	AhpC/TSA family protein
RCAP_rcc00829	-1.26691	0.117135	RSP_2118	-1.19	0.026144	recN	DNA repair protein RecN
RCAP_rcc02842	-1.26763	NA	RSP_1072	-1.17	0.073534	moaD1	putative molybdopterin MPT converting factor subunit 1 protein
RCAP_rcc01594	-1.26955	0.0988202	RSP_1942	1.26	0.714312	cysI	Sulfite/nitrite reductase hemoprotein subunit
RCAP_rcc02155	-1.2697	0.0427436	RSP_3161	-1.14	0.14412	hypothetical protein	hypothetical protein
RCAP_rcc03396	-1.27036	0.175648	RSP_0874	-1.08	0.454357	def1	Formylmethionine deformylase
RCAP_rcc02406	-1.27099	0.0530914	RSP_2736	-1.38	0.05391	pgi	glucose-6-phosphate isomerase
RCAP_rcc01506	-1.27118	0.0444734	RSP_1567	1.09	0.16051	signal transduction histidine kinase	Probable sensory transduction histidine kinase
RCAP_rcc02277	-1.27309	0.275472	RSP_1479	-1.46	0.003108	oppC2	ABC oligopeptide transporter inner membrane subunit OppC
RCAP_rcc02692	-1.27424	0.0949924	RSP_2902	-1.16	0.10633	organic solvent tolerance protein family	Putative organic solvent tolerance protein
RCAP_rcc02549	-1.27498	0.289667	RSP_0625	1.22	0.036725	maf	Putative Maf-like protein
RCAP_rcc00198	-1.27555	0.133833	RSP_1194	1.26	0.220286	grxC	Glutaredoxin
RCAP_rcc01489	-1.27638	0.149552	RSP_1970	-1.17	0.061693	purN	Phosphoribosylglycinamide formyltransferase
RCAP_rcc00235	-1.27641	0.225363	RSP_0930	-1.24	0.011021	folC	Folylpolyglutamate synthetase
RCAP_rcc00142	-1.27772	0.244616	RSP_1689	-1.02	0.750964	hypothetical protein	hypothetical protein
RCAP_rcc01732	-1.27801	0.200538	RSP_0466	1.94	0.022573	hypothetical protein	hypothetical protein
RCAP_rcc02353	-1.27973	0.208635	RSP_2341	-1.09	0.228964	class I/II aminotransferase	hypothetical protein
RCAP_rcc00498	-1.28044	0.153734	RSP_1911	-1.06	0.30977	transglycosylase, Slt family	possible soluble lytic murein transglycosylase
RCAP_rcc00187	-1.28125	0.170232	RSP_1207	-1.33	0.147276	hslO	putative Hsp33 protein
RCAP_rcc02680	-1.28126	0.205932	RSP_0764	-1.1	0.221353	mdtK	Multi Antimicrobial Extrusion (MATE) family efflux pump NorM
RCAP_rcc02127	-1.28312	0.349106	RSP_3710	-1.05	0.53939	phaG	putative monovalent cation/H antiporter subunit G
RCAP_rcc03290	-1.28319	0.39086	RSP_3195	-1.1	0.124499	rnfD	RnfD protein
RCAP_rcc00003	-1.28337	0.132205	RSP_1344	1.03	0.654661	recF	recombination protein F
RCAP_rcc03279	-1.28505	0.41066	RSP_0537	1	0.990945	nifN	nitrogenase molybdenum-iron protein beta chain nifN
RCAP_rcc01596	-1.28537	0.241617	RSP_1944	1.68	0.092536	cobA1	Uroporphiryn-III C-methyltransferase/siroheme synthase
RCAP_rcc02026	-1.2856	0.22673	RSP_0095	1.43	0.021335	polS	sorbitol dehydrogenase
RCAP_rcc02650	-1.28655	0.302381	RSP_4258	-1.1	0.11834	UspA domain-containing protein	Universal stress protein (Usp)
RCAP_rcc00378	-1.28694	0.242835	RSP_1568	-1.07	0.269334	glnA1	Glutamine synthetase
RCAP_rcc00544	-1.28721	0.0730712	RSP_3740	1.05	0.365246	aldehyde dehydrogenase	aldehyde dehydrogenase
RCAP_rcc00041	-1.28771	0.0869092	RSP_1522	1.06	0.297434	hypothetical protein	hypothetical protein
RCAP_rcc02082	-1.28809	0.0939212	RSP_2304	1.38	0.010345	ribF	Riboflavin kinase / FAD synthetase = FMN adenylyltransferase RibF
RCAP_rcc02855	-1.28825	0.395394	RSP_0644	-1.35	0.135489	ABC transporter permease	ABC transporter inner membrane subunit
RCAP_rcc00139	-1.28857	0.403651	RSP_1458	1.12	0.285702	nucleotidyltransferase/DNA polymerase involved in DNA repair	Putative DNA repair enzyme
RCAP_rcc01349	-1.29046	0.173989	RSP_2988	-1.03	0.638941	pirin domain-containing protein	Pirin-related protein
RCAP_rcc03250	-1.29101	0.21931	RSP_2174	-1.27	0.1521	cbiQ3	Putative ABC transporter inner membrane subunit
RCAP_rcc00618	-1.29165	0.0701729	RSP_3159	-1.17	0.13662	ABC transporter ATP-binding/permease	ABC transporter 2 fused ATPase and 1 inner membrane subunits
RCAP_rcc00317	-1.29194	0.0952343	RSP_1732	-1.69	0.043769	rpsE	30S ribosomal protein S5
RCAP_rcc02557	-1.29236	0.17789	RSP_0631	-1.01	0.914976	uncharacterized protein family UPF0262	hypothetical protein
RCAP_rcc01053	-1.29262	0.255979	RSP_3581	1.04	0.44752	gvpO	hypothetical protein
RCAP_rcc01886	-1.29285	0.193188	RSP_0445	1.09	0.316173	metal dependent phosphohydrolase	hypothetical protein
RCAP_rcc00778	-1.29302	0.0534423	RSP_0507	2.83	8.6e-05	hupR	HupR response regulator
RCAP_rcc00470	-1.29381	0.0523532	RSP_2204	-1	0.943365	MATE efflux family protein	multidrug efflux pump MATE family
RCAP_rcc02762	-1.2948	0.12391	RSP_1143	-1.1	0.266533	4Fe-4S ferredoxin, iron-sulfur cluster binding protein	4Fe-4S ferredoxin iron-sulfur cluster binding protein
RCAP_rcc03384	-1.29505	0.2465	RSP_2237	1.4	0.011132	emrA	Membrane Fusion Protein (MFP) Family protein
RCAP_rcc01903	-1.29531	0.220214	RSP_2720	-1.04	0.521853	lysine exporter protein (LYSE/YGGA)	Putative LysE/RhtB family amino acid efflux pump
RCAP_rcc01178	-1.29534	0.17555	RSP_3603	-1.62	0.029022	hypothetical protein	Possible ABC efflux tranporter fused inner membrane domains
RCAP_rcc02869	-1.29825	0.0771271	RSP_1018	1.17	0.355697	glcF	Glycolate oxidase iron-sulfur subunit
RCAP_rcc02975	-1.29863	0.111162	RSP_2295	1.03	0.617497	hypothetical protein	hypothetical protein
RCAP_rcc01211	-1.29938	0.164448	RSP_1862	-1.05	0.394585	folP	Dihydropteroate synthase DHPS
RCAP_rcc03421	-1.29951	0.10786	RSP_0867	1.19	0.038783	rnhA2	ribonuclease H
RCAP_rcc01948	-1.29957	0.0578919	RSP_2561	-1.18	0.335357	lipopolysaccharide biosynthesis family protein	putative succinoglycan biosynthesis transport protein ExoP
RCAP_rcc01802	-1.29985	0.0826275	RSP_2844	1.09	0.528071	hflX	Putative GTP-binding protein
RCAP_rcc00518	-1.30152	0.20692	RSP_2197	-1.24	0.039364	fadA	acetyl-CoA acetyltransferase
RCAP_rcc03483	-1.30347	0.162496	RSP_1313	-1.01	0.887135	fliL1	possible flagellar synthesis protein
RCAP_rcc03109	-1.30455	0.255979	RSP_0245	-1.15	0.074389	serine--glyoxylate aminotransferase/alanine--glyoxylate aminotransferase/serine--pyruvate aminotrans	Serine-pyruvate aminotransferase/aspartate aminotransferase
RCAP_rcc00410	-1.30459	0.154407	RSP_0736	-1.11	0.167434	GNAT family acetyltransferase	MobC protein
RCAP_rcc01799	-1.30518	0.0529941	RSP_2839	-1.14	0.104392	ntrY	Nitrogen regulation protein NtrY Signal transduction histidine kinase
RCAP_rcc00789	-1.30534	0.0258957	RSP_3557	-1.12	0.090719	monosacharide ABC transporter ATP-binding protein	ABC transporter fused ATPase domains
RCAP_rcc00368	-1.30564	0.0468926	RSP_1049	-1.08	0.541213	aroH	chorismate mutase
RCAP_rcc01984	-1.3079	0.27008	RSP_1650	1.02	0.749078	phage terminase large subunit	hypothetical protein
RCAP_rcc02412	-1.30852	0.137088	RSP_2645	1.12	0.292235	eda	KDPG/KHG bifunctional aldolase
RCAP_rcc01171	-1.30936	0.238798	RSP_1484	-1.09	0.330154	ATP-dependent RNA helicase DbpA	hypothetical protein
RCAP_rcc03287	-1.30944	NA	RSP_3192	-1.06	0.514901	rnfA	Predicted NADH-ubiquinone oxidoreductase; subunit RnfA
RCAP_rcc02383	-1.30988	0.135531	RSP_2095	-1.01	0.910274	mraZ	hypothetical protein
RCAP_rcc00026	-1.31019	0.0615071	RSP_1183	-1.25	0.117534	hypothetical protein	hypothetical protein
RCAP_rcc03350	-1.31061	0.227608	RSP_3979	-1.01	0.891854	ferredoxin domain-containing protein oxidireductase	Ferredoxin
RCAP_rcc02649	-1.31085	0.281737	RSP_3716	1.34	0.022677	selD	selenophosphate synthetase
RCAP_rcc02806	-1.31146	0.167922	RSP_1579	-1.03	0.578617	hypothetical protein	hypothetical protein
RCAP_rcc02985	-1.31171	0.311024	RSP_2287	1	0.989241	chaC	ChaC-like protein
RCAP_rcc01148	-1.31237	0.147335	RSP_3364	1.13	0.38456	proC	pyrroline-5-carboxylate reductase
RCAP_rcc01959	-1.3125	0.173971	RSP_4085	-1.03	0.545797	wzb	Low molecular weight phosphotyrosine protein phosphatase
RCAP_rcc00529	-1.31296	0.0407063	RSP_3563	1.3	0.023486	FAD dependent oxidoreductase	putative FAD-dependent glycerol-3-phosphate dehydrogenase protein
RCAP_rcc00369	-1.31303	0.0838716	RSP_1051	-1.21	0.034787	GNAT family acetyltransferase	hypothetical protein
RCAP_rcc02081	-1.31342	0.156607	RSP_2305	3.25	0.003527	MaoC family protein	MaoC family protein
RCAP_rcc00565	-1.31413	0.306885	RSP_3873	-1.04	0.476206	modD	Quinolinate phosphoribosyl transferase/Putativemolybdenum utilization protein ModD
RCAP_rcc02631	-1.31483	0.11399	RSP_0411	-1.22	0.056074	hypothetical protein	hypothetical protein
RCAP_rcc02232	-1.31532	0.36404	RSP_3118	-1	0.991053	FAD dependent oxidoreductase	hypothetical protein
RCAP_rcc02437	-1.31728	0.175138	RSP_1946	1.12	0.372246	cytochrome P450 family protein	Cytochrome P450 hydroxylase
RCAP_rcc02540	-1.31742	0.0583817	RSP_3402	1.05	0.420329	diguanylate cyclase/phosphodiesterase	multisensor diguanylate cyclase/phosphodiesterase
RCAP_rcc01686	-1.31798	NA	RSP_2470	-1.02	0.761166	phage prohead protease	putative prohead protease
RCAP_rcc00412	-1.31971	0.0653991	RSP_1010	-1.04	0.454118	arylformamidase	possible esterase/lipase/thioesterase
RCAP_rcc01487	-1.31973	0.161946	RSP_2104	-1.04	0.432639	glutathione-dependent formaldehyde-activating enzyme family protein	hypothetical protein
RCAP_rcc01745	-1.31985	0.0862423	RSP_2979	1.01	0.891875	amiC	Probable N-acetylmuramoyl-L-alanine amidase
RCAP_rcc01679	-1.32083	0.224486	RSP_2391	-1.04	0.500849	ligT	2'-5' RNA ligase
RCAP_rcc03189	-1.32117	0.156607	RSP_0662	-1.06	0.356552	chorismate mutase	Putative chorismate mutase
RCAP_rcc01208	-1.32323	0.0184645	RSP_1859	1.23	0.024785	ppdK	pyruvate phosphate dikinase
RCAP_rcc00197	-1.32363	0.328042	RSP_1195	-1.09	0.182179	comF	Competence protein F
RCAP_rcc02447	-1.3239	0.256152	RSP_3334	-1.02	0.787664	hyuE	HyuE hydantoin racemase
RCAP_rcc02356	-1.32409	0.172085	RSP_2003	-1.13	0.135444	hypothetical protein	YibQ protein
RCAP_rcc01557	-1.32439	0.231401	RSP_0548	-1.14	0.509963	rhodanese domain-containing protein	hypothetical protein
RCAP_rcc00503	-1.32584	0.0942201	RSP_1908	-1.07	0.294717	OmpA/MotB domain-containing protein	outer membrane protein OmpA/MotB family
RCAP_rcc00420	-1.3273	0.250824	RSP_1848	-1.1	0.208487	pykA1	pyruvate kinase
RCAP_rcc01914	-1.32765	0.0559408	RSP_2609	-1.08	0.390834	dcd	2'-deoxycytidine 5'-triphosphate deaminase
RCAP_rcc00851	-1.32991	0.0701054	RSP_0802	1.13	0.06674	membrane dipeptidase	Dipeptidase
RCAP_rcc00278	-1.33028	0.288883	RSP_1108	-1.09	0.168003	truB	tRNA pseudouridine synthase B
RCAP_rcc03466	-1.331	0.115548	RSP_0850	-1.08	0.449582	hypothetical protein	hypothetical protein
RCAP_rcc02354	-1.33213	0.132403	RSP_2005	-1.1	0.405427	ppiD	possible peptidyl-prolyl cis-trans isomerse
RCAP_rcc00160	-1.33319	0.147751	RSP_1145	1.14	0.153734	mtgA	Peptidoglycan transglycosylase
RCAP_rcc03507	-1.33383	0.0822487	RSP_1510	-1.05	0.466229	gpsA	Putative glycerol-3-phosphate dehydrogenase (NAD(P))
RCAP_rcc00559	-1.33737	0.0841656	RSP_0721	-1.88	0.000924	pmtA	Phosphatidylethanolamine N-methyltransferase
RCAP_rcc00054	-1.33757	0.0585808	RSP_0917	-1.09	0.151427	inositol monophosphatase	Inositol monophosphatase
RCAP_rcc02148	-1.33877	0.124862	RSP_2219	-1.1	0.21633	lipid A biosynthesis acyltransferase	putative lipid A biosynthesis lauroyl acyltransferase
RCAP_rcc00763	-1.33905	0.0305944	RSP_0491	1.06	0.379608	hupT	Hydrogen uptake histidine-kinase
RCAP_rcc00254	-1.33956	0.0888227	RSP_0836	-1.04	0.596786	hypothetical protein	Putative flavoprotein
RCAP_rcc02509	-1.33975	0.0199762	RSP_2264	-1.25	0.052719	TelA family toxic anion resistance protein	Tellurite resistance protein
RCAP_rcc00775	-1.33995	0.313135	RSP_0504	3.32	0.000252	hupK	HupK
RCAP_rcc03240	-1.3402	0.043229	RSP_0959	1.05	0.576694	ATPase AAA	ATPase
RCAP_rcc01695	-1.34149	0.323549	RSP_2476	1.08	0.213611	hypothetical protein	hypothetical protein
RCAP_rcc02055	-1.34179	0.32188	RSP_0788	-1.3	0.172633	hypothetical protein	hypothetical protein
RCAP_rcc02424	-1.34397	0.281737	RSP_2453	1.01	0.872452	short-chain dehydrogenase/reductase family oxidoreductase	putative oxidoreductase (NAD/NADP dependent)
RCAP_rcc02632	-1.34551	0.264336	RSP_0412	1.07	0.258182	HAD superfamily hydrolase	putative phosphatase
RCAP_rcc03504	-1.35007	0.16712	RSP_1566	1.06	0.31673	cbiX	hypothetical protein
RCAP_rcc02548	-1.3514	0.19446	RSP_0624	-1.07	0.284274	rng	hypothetical protein
RCAP_rcc01786	-1.35191	0.0248761	RSP_1802	-1.06	0.51128	ccmB	ABC heme exporter inner membrane subunit CcmB
RCAP_rcc03407	-1.35198	0.0889973	RSP_1400	1.04	0.549409	dinB	DNA polymerase IV
RCAP_rcc01218	-1.352	0.275639	RSP_0309	1.64	0.262343	ureA	urease subunit gamma
RCAP_rcc01353	-1.35263	0.043229	RSP_1584	1.05	0.380941	cheA1	Chemotaxis histidine protein kinase
RCAP_rcc02984	-1.35374	0.281737	RSP_2286	-1.09	0.509541	hypothetical protein	hypothetical protein
RCAP_rcc03475	-1.354	0.068114	RSP_0935	1.03	0.637105	MiaB family RNA modification enzyme	MiaB-like Radical SAM protein
RCAP_rcc01741	-1.35599	0.0152182	RSP_2222	-1.42	0.072685	hypothetical protein	hypothetical protein
RCAP_rcc02425	-1.35663	0.184391	RSP_2545	1.18	0.174548	surE	Survival protein SurE
RCAP_rcc02377	-1.3583	0.303011	RSP_0922	-1.08	0.216049	tonB	Putative TonB protein
RCAP_rcc00146	-1.3594	0.0329642	RSP_1696	1.04	0.644847	parC	DNA topoisomerase IV subunit A
RCAP_rcc02360	-1.35975	0.0138076	RSP_2000	1.06	0.404444	moaC1	molybdenum cofactor biosynthesis protein C
RCAP_rcc02595	-1.35984	0.0977344	RSP_0172	1.07	0.358597	XRE family transcriptional regulator	Predicted transcriptional regulators
RCAP_rcc01573	-1.35993	0.0250777	RSP_2459	-1.28	0.071192	ABC transporter permease	ABC transporter inner membrane subunit
RCAP_rcc00009	-1.36165	0.0677453	RSP_1305	1.1	0.177469	flgL	putative flagellar hook-associated protein
RCAP_rcc00230	-1.3622	0.101537	RSP_1461	1.06	0.38408	kdtA1	Putative 3-deoxy-D-manno-octulosonic-acid transferase
RCAP_rcc01496	-1.36228	0.0402332	RSP_1972	1.09	0.311132	lipoprotein	hypothetical protein
RCAP_rcc00765	-1.36427	0.0819605	RSP_0493	1.08	0.25339	hupV	hydrogenase large subunit
RCAP_rcc00630	-1.36439	0.146787	RSP_3854	1.02	0.707668	ice nucleation protein repeat family protein	Ice nucleation protein
RCAP_rcc00655	-1.3656	0.0758971	RSP_3306	-1.96	0.02976	hypothetical protein	hypothetical protein
RCAP_rcc01920	-1.36648	0.0999783	RSP_0008	-1.1	0.298472	hypothetical protein	possible transporter DME family DMT superfamily
RCAP_rcc00346	-1.36846	0.049971	RSP_1063	-1.05	0.376016	diguanylate cyclase/phosphodiesterase	Putative Cyclic-diGMP cyclase/phophodiesterase
RCAP_rcc01641	-1.36997	0.111162	RSP_0952	1.03	0.67508	transglutaminase-like family protein	Transglutaminase-like protein
RCAP_rcc03419	-1.37009	0.127302	RSP_3333	-1.19	0.471405	LrgA family protein	hypothetical protein
RCAP_rcc02834	-1.37033	0.189014	RSP_1683	-1.03	0.647854	hprK	putative kinase/phosphatase
RCAP_rcc01627	-1.37077	0.0438221	RSP_2707	-1.43	0.002049	uppS	Undecaprenyl pyrophosphate synthase
RCAP_rcc00385	-1.37131	0.108809	RSP_1006	-1.06	0.415707	hypothetical protein	hypothetical protein
RCAP_rcc00811	-1.37182	0.163297	RSP_0780	-1.09	0.311144	hda	hypothetical protein with ATP/GTP-binding site
RCAP_rcc02763	-1.37223	0.170232	RSP_0987	-1.12	0.107414	hypothetical protein	Putative transporter RarD family DMT superfamily
RCAP_rcc00831	-1.37383	0.0583817	RSP_2120	-1.24	0.064806	dld	putative D-lactate dehydrogenase (cytochrome) FAD/FMN-containing oxidoreductase
RCAP_rcc00739	-1.375	0.0672313	RSP_1040	1.3	0.011135	ArsR family transcriptional regulator	transcriptional regulator ArsR family
RCAP_rcc01982	-1.37516	NA	RSP_1652	1.15	0.092172	HNH endonuclease	hypothetical protein
RCAP_rcc01847	-1.37567	0.124941	RSP_2919	1.02	0.841645	gmk	Probable Guanylate kinase
RCAP_rcc03311	-1.37868	0.0385193	RSP_1675	-1.23	0.072135	rnc	Ribonuclease III
RCAP_rcc03394	-1.37982	0.028791	RSP_0870	1.18	0.040516	hypothetical protein	hypothetical protein
RCAP_rcc01057	-1.38043	0.126561	RSP_3577	1.07	0.362402	gvpG	putative gas vesicle synthesis protein
RCAP_rcc02489	-1.38083	0.100475	RSP_1032	-1.12	0.138323	ada	possible O6-methylguanine-DNA methyltransferase
RCAP_rcc00402	-1.38122	0.167964	RSP_1000	-1.02	0.864109	hypothetical protein	hypothetical protein
RCAP_rcc01247	-1.38179	0.034045	RSP_0677	-1.03	0.654169	membrane transport family protein	Putative malonate transporter mdcF AEC family
RCAP_rcc03211	-1.38205	0.0407063	RSP_0560	-1.05	0.51608	priA	primosome assembly protein PriA
RCAP_rcc01137	-1.38268	0.124011	RSP_2334	1.09	0.1732	pfkB	carbohydrate kinase PfkB
RCAP_rcc03137	-1.38327	0.0836444	RSP_2634	-1.19	0.06129	ccmH	Cytochrome c maturation protein CcmH
RCAP_rcc03202	-1.38398	0.0543	RSP_2662	-1.04	0.503483	glpK2	Glycerol kinase
RCAP_rcc02051	-1.38417	0.048779	RSP_0796	-1.16	0.127836	cobQ1	cobyric acid synthase
RCAP_rcc00522	-1.38662	0.0988202	RSP_0463	1.01	0.888451	fieF	cation efflux transporter CDF family
RCAP_rcc02547	-1.38758	0.0587916	RSP_0623	1.06	0.461616	hypothetical protein	hypothetical protein
RCAP_rcc01135	-1.3878	0.220491	RSP_3568	1.05	0.358812	znuC	ABC zinc transporter ATPase subunit ZnuC
RCAP_rcc00266	-1.38917	0.0634853	RSP_1095	1.31	0.008418	mutL	DNA mismatch repair protein
RCAP_rcc03410	-1.3894	0.0381281	RSP_0902	-1.08	0.28137	HAD superfamily hydrolase	Hydrolase haloacid dehalogenase-like hydrolase
RCAP_rcc01682	-1.39004	0.245387	RSP_2466	-1.01	0.84041	hypothetical protein	hypothetical protein
RCAP_rcc00248	-1.39125	0.197566	RSP_1390	-1.31	0.01084	hypothetical protein	Putative transporter DMT superfamily
RCAP_rcc00830	-1.39176	0.103002	RSP_2119	-1.04	0.65742	hypothetical protein	hypothetical protein
RCAP_rcc03205	-1.39314	0.0189777	RSP_0566	-1.01	0.863039	hypothetical protein	possible transporter DMT superfamily
RCAP_rcc00670	-1.39343	0.00125706	RSP_0280	-1.81	0.039202	bchJ	Bacteriochlorophyll synthase 23 kDa subunit (bchJ)
RCAP_rcc02038	-1.39375	0.0150093	RSP_2819	-1.18	0.072476	cobF	precorrin 6A synthase
RCAP_rcc02144	-1.39389	0.16712	RSP_2954	-1.27	0.447126	ZapA family cell division protein	hypothetical protein
RCAP_rcc00389	-1.39431	0.0289096	RSP_1011	-1.03	0.696981	hypothetical protein	hypothetical protein
RCAP_rcc00814	-1.39432	0.184391	RSP_3124	-1.03	0.788737	LysR family transcriptional regulator	transcriptional regulator LysR family
RCAP_rcc00860	-1.39653	0.125627	RSP_3833	1.26	0.009824	enoyl-CoA hydratase/isomerase	enoyl-CoA hydratase
RCAP_rcc00816	-1.39741	0.0160525	RSP_3123	-1.06	0.411868	extradiol ring-cleavage dioxygenase subunit B	hypothetical protein
RCAP_rcc01356	-1.39766	0.0592036	RSP_1586	1.09	0.173584	chemotaxis protein CheW	Chemotaxis protein CheW3
RCAP_rcc01356	-1.39766	0.0592036	RSP_0046	-1.13	0.231539	chemotaxis protein CheW	Chemotaxis protein CheW4
RCAP_rcc02294	-1.39961	0.0417651	RSP_3724	-1.04	0.585252	signal transduction histidine kinase	periplasmic sensor signal transduction histidine kinase
RCAP_rcc01748	-1.40296	0.0290532	RSP_0455	-1.09	0.132546	rsmB2	possible NOL1/NOP2/sun family protein
RCAP_rcc03080	-1.40381	0.235224	RSP_0393	-1.02	0.845199	ribD	probable riboflavin biosynthesis protein
RCAP_rcc03094	-1.40408	0.0254501	RSP_1833	-1.04	0.59195	rimJ	putative ribosomal-protein-alanine acetyltransferase
RCAP_rcc02191	-1.40445	0.104436	RSP_1790	1.12	0.096603	MerR family transcriptional regulator	probable transcriptional regulator
RCAP_rcc03182	-1.40454	0.0838716	RSP_0748	1.01	0.875967	methyltransferase small domain-containing protein	N-6 Adenine-specific DNA methylase
RCAP_rcc01180	-1.40483	0.0391729	RSP_2890	-1.39	0.325252	copA2	Copper-translocating P-type ATPase
RCAP_rcc03235	-1.4059	0.0258957	RSP_2208	-1.07	0.245588	monosacharide ABC transporter permease	ABC sugar transporter inner membrane subunit
RCAP_rcc01788	-1.40668	0.164353	RSP_1804	-1.76	0.001198	ccmD	Heme exporter protein D
RCAP_rcc00652	-1.40956	0.136656	RSP_3431	-1.08	0.201204	sensor histidine kinase	periplasmic sensor signal transduction histidine kinase
RCAP_rcc01358	-1.4097	0.0558057	RSP_1588	1.1	0.147965	cheB1	chemotaxis methylesterase CheB1
RCAP_rcc02329	-1.41191	0.167964	RSP_2358	-1.1	0.216772	HK97 family phage major capsid protein	possible phage phi-C31 gp36-like protein / Major capsid protein HK97 family
RCAP_rcc00596	-1.41258	0.00959749	RSP_1022	1.21	0.017375	hypothetical protein	conserved hypothetical protein (possibly transmembrane)
RCAP_rcc02053	-1.41419	0.0388589	RSP_0789	-1.04	0.737553	cobC	Aminotransferase class-I
RCAP_rcc00255	-1.41441	0.0252984	RSP_0838	1.04	0.48598	polB	putative DNA polymerase III delta subunit / DNA binding
RCAP_rcc02130	-1.41748	0.024553	RSP_3713	-1.07	0.379036	phaD	putative monovalent cation/H antiporter subunit D
RCAP_rcc00114	-1.41819	0.0350123	RSP_1153	-1.16	0.049502	kdsD	Sugar phosphate Isomerase
RCAP_rcc00712	-1.42536	0.00400259	RSP_0235	1.19	0.137508	moaA1	molybdenum cofactor biosynthesis protein A
RCAP_rcc01610	-1.42554	0.00472708	RSP_2136	-1.02	0.809563	hypothetical protein	hypothetical protein
RCAP_rcc02064	-1.42577	0.0660855	RSP_1476	-1.09	0.208328	zntA1	Heavy metal-(Cd/Co/Hg/Pb/Zn)-translocating P-type ATPase
RCAP_rcc00540	-1.42601	0.0585808	RSP_0809	-1.13	0.157756	nitroreductase	hypothetical protein
RCAP_rcc03097	-1.42602	0.0523047	RSP_1825	-1.29	0.030018	tldD	probable modulator of DNA gyrase
RCAP_rcc03127	-1.42635	0.116388	RSP_3326	-1.01	0.94805	etp	Low molecular weight phosphotyrosine protein phosphatase
RCAP_rcc00510	-1.42676	0.0551903	RSP_1900	-1.04	0.471338	A24 family peptidase	hypothetical protein
RCAP_rcc01373	-1.43632	0.068677	RSP_2324	-1.03	0.708485	RpiR family transcriptional regulator	transcriptional regulator RpiR family
RCAP_rcc00451	-1.43696	0.0632382	RSP_3367	-1.02	0.775334	hypothetical protein	hypothetical protein
RCAP_rcc01624	-1.43944	0.084232	RSP_2704	-1.06	0.303736	miaA	Probable tRNA delta(2)-isopentenylpyrophosphate transferase
RCAP_rcc00269	-1.44099	0.0393084	RSP_1098	1	0.950913	lipoprotein	hypothetical protein
RCAP_rcc00881	-1.44149	0.0145296	RSP_0657	1.06	0.445084	metallophosphoesterase	hypothetical protein
RCAP_rcc00465	-1.44246	0.107985	RSP_1812	-1.22	0.2118	extracellular ligand-binding receptor family protein	hypothetical protein
RCAP_rcc02512	-1.44456	0.00259726	RSP_2260	-1.19	0.023439	hypothetical protein	hypothetical protein
RCAP_rcc03523	-1.44516	0.0779037	RSP_3880	-1.07	0.337077	flbT	flagellar biosynthesis repressor FlbT
RCAP_rcc01819	-1.44745	0.0798674	RSP_2858	-1.19	0.036057	indigoidine synthase A like protein family	IndA involved in pigment biosynthesis
RCAP_rcc03487	-1.45587	0.0212786	RSP_1318	-1	0.982889	hypothetical protein	hypothetical protein
RCAP_rcc03449	-1.45778	0.0244583	RSP_1354	-2.22	0.00801	atoB3	beta-ketothiolase
RCAP_rcc00819	-1.46072	0.0809411	RSP_2107	-1.29	0.024999	murG	N-acetylglucosaminyl transferase
RCAP_rcc02956	-1.46102	0.00721581	RSP_2146	1.05	0.408327	nudF	Tellurite resistance protein
RCAP_rcc03193	-1.46115	0.016377	RSP_0666	-1.03	0.63072	tilS	Probable cell cycle protein
RCAP_rcc00437	-1.46195	0.118592	RSP_0821	1.04	0.541584	alpha/beta fold family hydrolase	Esterase/lipase/thioesterase
RCAP_rcc00473	-1.46363	0.0091807	RSP_2201	-1.19	0.344781	MerR family transcriptional regulator	transcriptional regulator MerR family
RCAP_rcc00764	-1.46384	0.0435393	RSP_0492	-1.03	0.576008	hupU	hydrogenase small subunit
RCAP_rcc02313	-1.46856	0.0130936	RSP_2690	-1.14	0.534305	soxG	putative sarcosine oxidase gamma subunit
RCAP_rcc00595	-1.4697	0.172085	RSP_1023	1.43	0.038684	hypothetical protein	hypothetical protein
RCAP_rcc02510	-1.46978	0.0176588	RSP_2263	-1.37	0.017293	lipoprotein	hypothetical protein
RCAP_rcc00696	-1.47079	0.01203	RSP_0254	-2.55	0.010924	dxs1	1-deoxy-D-xylulose-5-phosphate synthase
RCAP_rcc02759	-1.47177	0.0391724	RSP_0712	1.09	0.322256	recR	recombination protein RecR
RCAP_rcc02992	-1.47273	0.0648741	RSP_3184	-1.54	0.006267	atoB1	putative Thiolase
RCAP_rcc02690	-1.47363	0.0543	RSP_2904	-1.09	0.210218	pdxA	4-hydroxythreonine-4-phosphate dehydrogenase
RCAP_rcc03005	-1.47409	0.0179662	RSP_3402	1.05	0.420329	diguanylate cyclase/phosphodiesterase	multisensor diguanylate cyclase/phosphodiesterase
RCAP_rcc00818	-1.4748	0.0103952	RSP_2106	-1.24	0.058568	ftsW	cell division protein FtsW
RCAP_rcc02852	-1.47696	0.17789	RSP_0647	-1.74	0.202155	thiD	phosphomethylpyrimidine kinase
RCAP_rcc03465	-1.47699	0.0251278	RSP_0851	-1.04	0.528973	membrane transport family protein	Putative transporter AEC family
RCAP_rcc03036	-1.47712	0.0154896	RSP_1079	-1	0.956349	fdhB	NAD dependent formate dehydrogenase beta subunit (51 kDa)
RCAP_rcc00464	-1.47881	0.0220023	RSP_1813	-1.12	0.389254	tetrapyrrole methylase	hypothetical protein
RCAP_rcc01604	-1.47954	0.147464	RSP_0986	1.4	0.002738	hypothetical protein	putative fructose transport system kinase
RCAP_rcc02696	-1.48	0.0315322	RSP_2898	-1.17	0.154343	holC	DNA polymerase III subunit chi
RCAP_rcc02145	-1.48261	0.0850001	RSP_2955	1.01	0.970631	hypothetical protein	hypothetical protein
RCAP_rcc03450	-1.48393	0.0215324	RSP_1355	-1.04	0.572399	pbpC	Glycosyl transferase family 51
RCAP_rcc00622	-1.48434	0.0544103	RSP_3049	1.63	0.000588	moeA	Molybdenum cofactor biosynthesis protein
RCAP_rcc00794	-1.48915	0.0362752	RSP_3552	-1.17	0.087049	SlyX family protein	hypothetical protein
RCAP_rcc00226	-1.49099	0.0545086	RSP_1466	-1.23	0.012638	mutY	Putative mutY A/G-specific adenine glycosylase
RCAP_rcc01688	-1.49294	NA	RSP_2472	-1.05	0.568884	hypothetical protein	hypothetical protein
RCAP_rcc01140	-1.49492	0.00943711	RSP_0798	1.14	0.13826	hypothetical protein	Neutral zinc metallopeptidase
RCAP_rcc01097	-1.49656	0.105804	RSP_2832	-1.01	0.887692	hypothetical protein	Predicted conserved flavoprotein
RCAP_rcc02703	-1.49673	0.0147218	RSP_1133	1.6	0.04006	hypothetical protein	hypothetical protein
RCAP_rcc02627	-1.49681	0.0180674	RSP_0582	1.28	0.016651	dacB	possible penicillin binding protein
RCAP_rcc01163	-1.49738	0.00257459	RSP_0690	1.16	0.10174	ccoI	Copper-translocating P-type ATPase RdxI
RCAP_rcc01222	-1.4976	0.124567	RSP_0304	1.94	0.000239	ureE	urease accessory protein UreE
RCAP_rcc03231	-1.49859	0.140799	RSP_2212	1.01	0.883494	rimI	putative acetyltransferase
RCAP_rcc02767	-1.49908	0.00959749	RSP_1138	1.49	0.002777	petR	two component transcriptional regulator winged helix family
RCAP_rcc00349	-1.49968	0.151234	RSP_1060	-1.11	0.365461	rnpA	Ribonuclease P protein component
RCAP_rcc02153	-1.50247	0.0432832	RSP_0202	-1.01	0.89601	SCP-like extracellular protein family	hypothetical protein
RCAP_rcc03167	-1.5029	0.0503521	RSP_0734	-1.2	0.028438	hypothetical protein	cell division protein FtsX
RCAP_rcc02629	-1.50332	0.0350123	RSP_0410	1	0.944236	diguanylate cyclase/phosphodiesterase	sensor diguanylate cyclase (GGDEF)
RCAP_rcc00010	-1.50463	0.0146319	RSP_1307	1.07	0.250149	flgI	flagellar basal body P-ring protein
RCAP_rcc02040	-1.50535	0.0491472	RSP_2821	-1.72	0.061427	cobM	Putative precorrin-4 C11-methyltransferase
RCAP_rcc00824	-1.50554	0.0478413	RSP_2112	-1.05	0.630688	ftsQ	cell division septal protein FtsQ
RCAP_rcc01434	-1.50559	0.118592	RSP_3416	-1.05	0.37556	fepB1	ABC Fesiderophore transporter periplasmic binding protein
RCAP_rcc01870	-1.50567	0.00691153	RSP_2777	-1.1	0.292541	fabF2	3-oxoacyl-(acyl-carrier-protein) synthase
RCAP_rcc00541	-1.50717	0.0402523	RSP_0800	1.14	0.073635	hypothetical protein	hypothetical protein
RCAP_rcc02552	-1.50768	0.128995	RSP_0628	1.02	0.674746	GNAT family acetyltransferase	hypothetical protein
RCAP_rcc01350	-1.50876	0.011597	RSP_1589	-1.02	0.720064	hypothetical protein	Transducer-like protein TlpC
RCAP_rcc01902	-1.50957	0.0423356	RSP_0014	-1.04	0.467978	TetR family transcriptional regulator	transcriptional regulator TetR family
RCAP_rcc03528	-1.50959	0.0414938	RSP_0058	1.01	0.879145	hypothetical protein	FliK flagellar hook-length control protein
RCAP_rcc00520	-1.51101	0.00944276	RSP_2196	-1.31	0.015965	fadB	enoyl-CoA hydratase / 3-hydroxyacyl-CoA dehydrogenase / 3-hydroxybutyryl-CoA epimerase
RCAP_rcc03453	-1.51115	0.022422	RSP_1359	-1.14	0.059164	recQ	DEAD/DEAH box helicase
RCAP_rcc00615	-1.5124	0.00401084	RSP_3321	1.11	0.182103	acrA	Cation/multidrug efflux pump membrane-fusion protein
RCAP_rcc02887	-1.51325	0.0438221	RSP_0218	-1.07	0.248521	methyl-accepting chemotaxis sensory transducer	methyl accepting chemotaxis protein
RCAP_rcc02043	-1.51464	0.0194918	RSP_2825	1.01	0.833117	cobK	cobalt-precorrin-6x reductase
RCAP_rcc02114	-1.51652	0.107083	RSP_2632	-1.03	0.652697	arcA	Arginase
RCAP_rcc00675	-1.51759	0.00959749	RSP_0275	-1.2	0.033094	bchO	Magnesium-chelatase BchO
RCAP_rcc00909	-1.51767	0.0252962	RSP_2190	-1.06	0.416458	hypothetical protein	hypothetical protein
RCAP_rcc02065	-1.51821	0.0174186	RSP_3852	-1.08	0.212162	secretion ATP-binding protein, HlyB family	ABC export transporter fused inner membrane and ATPase subunits
RCAP_rcc00404	-1.52039	0.0662788	RSP_0743	-1.13	0.091337	Sua5/YciO/YrdC/YwlC family protein	Putative translation factor
RCAP_rcc03195	-1.5207	0.0273715	RSP_0668	-1.19	0.039086	OmpA/MotB domain-containing protein	OmpA/MotB family protein
RCAP_rcc02429	-1.52151	0.0079806	RSP_2657	-1.45	0.015264	xthA1	Exodeoxyribonuclease III
RCAP_rcc00787	-1.52168	0.00400259	RSP_3559	-1.07	0.242662	monosacharide ABC transporter permease	ABC transporter inner membrane subunit
RCAP_rcc00858	-1.5222	0.00179173	RSP_2939	-1.06	0.323288	scpB	Predicted transcriptional regulator containing the HTH domain
RCAP_rcc00807	-1.52562	0.0022334	RSP_0786	1.1	0.280842	endonuclease/exonuclease/phosphatase	possible Endonuclease/Exonuclease/phosphatase fa
RCAP_rcc00189	-1.52644	0.00786454	RSP_1205	-1.06	0.418242	cca	Poly A polymerase family protein
RCAP_rcc03324	-1.52733	0.0350123	RSP_1500	1.01	0.959451	rsbW	possible anti-sigma regulatory kinase
RCAP_rcc02407	-1.52899	0.0194918	RSP_2735	-1.4	0.031055	pgl	6-phosphogluconolactonase
RCAP_rcc01637	-1.52959	0.0111674	RSP_2716	-1.21	0.066011	lpxB	putative lipid-A-disaccharide synthase
RCAP_rcc01119	-1.53254	0.00493629	RSP_3596	-1.15	0.093661	lnt	Nitrilase/cyanide hydratase and apolipoprotein N-acyltransferase
RCAP_rcc03444	-1.5339	0.0186656	RSP_1296	-1.06	0.317673	nagA	putative N-acetylglucosamine-6-phosphate deacetylase
RCAP_rcc00491	-1.53554	0.0594068	RSP_1993	1.01	0.869361	thioesterase superfamily protein	hypothetical protein
RCAP_rcc01785	-1.53576	0.042797	RSP_1801	-1.05	0.412202	ccmA	ABC heme exporter ATPase subunt CcmA
RCAP_rcc00084	-1.53693	0.00912875	RSP_0860	-1.02	0.768242	hypothetical protein	hypothetical protein
RCAP_rcc00489	-1.53744	0.0359589	RSP_2171	1.41	0.091393	LysR family transcriptional regulator	transcriptional regulator LysR family
RCAP_rcc00229	-1.53798	0.0217809	RSP_1462	1.01	0.790767	lpxK	Putative Tetraacyldisaccharide-1-P 4'-kinase
RCAP_rcc00174	-1.53989	0.00652662	RSP_3845	-1.28	0.038365	rfbD	dTDP-4-dehydrorhamnose reductase
RCAP_rcc03249	-1.54171	0.0537839	RSP_2173	-1.41	0.072745	BioY family protein	hypothetical protein
RCAP_rcc02534	-1.54197	0.0703233	RSP_3858	-1	0.93226	cysA	ABC Sulfate/Molybdate transporter ATPase subunit
RCAP_rcc01860	-1.54475	0.104869	RSP_2817	1.09	0.184049	aroK	Putative shikimate kinase
RCAP_rcc00405	-1.54734	0.0316444	RSP_0742	-1.92	0.016717	acyl-CoA dehydrogenase domain-containing protein	probable acyl-CoA dehydrogenase
RCAP_rcc00642	-1.54869	0.011597	RSP_1880	1.51	0.085928	peptidoglycan binding domain-containing protein	hypothetical protein
RCAP_rcc03025	-1.5512	0.049971	RSP_0909	1.07	0.306029	dctS3	multisensor signal transduction histidine kinase
RCAP_rcc02467	-1.55472	0.0197066	RSP_0981	-1.04	0.618432	GntR family transcriptional regulator	Transcriptional regulator GntR family
RCAP_rcc01455	-1.55521	0.00556649	RSP_2897	1.09	0.22838	hypothetical protein	hypothetical protein
RCAP_rcc03506	-1.55587	0.0211278	RSP_1511	-1.17	0.038539	YCII-related domain-containing protein	YciI-like protein
RCAP_rcc02374	-1.55698	0.00125706	RSP_3700	1.19	0.033129	LacI family transcriptional regulator	transcriptional regulator LacI family
RCAP_rcc02970	-1.56045	0.0086371	RSP_2300	-1.01	0.901697	atpC	ATP synthase delta/epsilon subunit
RCAP_rcc02342	-1.56273	0.068114	RSP_2351	1	0.951172	hypothetical protein	hypothetical protein
RCAP_rcc00472	-1.56314	0.110144	RSP_2202	-1.06	0.661511	thioesterase superfamily protein	hypothetical protein
RCAP_rcc02069	-1.56354	0.0197255	RSP_3853	1	0.946168	hypothetical protein	hypothetical protein
RCAP_rcc02410	-1.56524	0.102728	RSP_2647	-1.08	0.209901	hypothetical protein	Predicted SAM-dependent methyltransferase
RCAP_rcc00658	-1.56637	0.00354798	RSP_0292	-2.71	0.004382	hypothetical protein	hypothetical protein
RCAP_rcc01235	-1.56791	0.0391729	RSP_1870	1.02	0.878271	pyrimidine 5'-nucleotidase	predicted hydrolase
RCAP_rcc01453	-1.56912	0.0138818	RSP_2606	1.87	0.001805	ArsR family transcriptional regulator	ArsR family Arsenical Resistance Operon Repressor
RCAP_rcc03362	-1.57276	NA	RSP_2406	-1.25	0.010261	cbiZ	hypothetical protein
RCAP_rcc02628	-1.57307	0.0635856	RSP_0586	1.07	0.372108	nadD	nicotinic acid mononucleotide adenyltransferase
RCAP_rcc02427	-1.57532	0.0147218	RSP_2543	1.29	0.136932	M23 family peptidase	Peptidoglycan-binding LysM (possible peptidase)
RCAP_rcc00821	-1.57676	0.0751032	RSP_2109	-1.16	0.064144	hypothetical protein	hypothetical protein
RCAP_rcc01714	-1.57762	0.0339051	RSP_2490	1.03	0.638568	hypothetical protein	hypothetical protein
RCAP_rcc02593	-1.57801	0.107882	RSP_0170	1.1	0.132153	hypothetical protein	hypothetical protein
RCAP_rcc00091	-1.57806	0.0930076	RSP_1819	1.7	0.150552	feoA2	ferrous iron transport protein A
RCAP_rcc02704	-1.58173	0.0266297	RSP_1380	-1.06	0.32338	NLP/P60 family protein	hypothetical protein
RCAP_rcc01877	-1.58182	0.00257459	RSP_0433	-1.01	0.877872	hypothetical protein	hypothetical protein
RCAP_rcc02455	-1.58532	0.0666953	RSP_0253	-1.02	0.734614	FAD dependent oxidoreductase	Glycine/D-amino acid oxidase (deaminating)
RCAP_rcc03322	-1.58848	0.0194918	RSP_1502	1.48	0.004608	GAF domain-containing protein	GAF domain protein
RCAP_rcc02622	-1.5886	0.101183	RSP_0581	1.08	0.491174	pyridoxamine 5'-phosphate oxidase	hypothetical protein
RCAP_rcc00456	-1.59027	0.000526007	RSP_0599	1.01	0.831194	coaBC	bifunctional phosphopantothenoylcysteine decarboxylase/phosphopantothenate synthase
RCAP_rcc02394	-1.59118	0.00999967	RSP_0361	1.09	0.375008	sdaA	probable L-serine dehydratase protein
RCAP_rcc01224	-1.60047	0.0464443	RSP_0302	1.16	0.091957	ureG	Urease accessory protein G
RCAP_rcc02044	-1.6027	0.0174944	RSP_2824	-1.99	0.032943	cobJ	Putative precorrin-3B C17-methyltransferase
RCAP_rcc02588	-1.60275	0.0197173	RSP_0165	1.1	0.269652	hypothetical protein	hypothetical protein
RCAP_rcc01862	-1.60441	0.0064294	RSP_2815	-1.1	0.252406	xerD	Probable integrase/recombinase XerD
RCAP_rcc00676	-1.60975	0.00683204	RSP_0274	-1.3	0.059166	bchD	magnesium chelatase subunit D
RCAP_rcc03521	-1.61092	0.0287579	RSP_1332	1	0.99914	fliI	H+transporting two-sector ATPase alpha/beta subunit
RCAP_rcc00334	-1.61372	0.0194918	RSP_1746	1	0.94758	ATP12 chaperone protein family	hypothetical protein
RCAP_rcc00612	-1.6184	0.0279484	RSP_0853	1.06	0.405656	hypothetical protein	hypothetical protein
RCAP_rcc00771	-1.62267	0.0834263	RSP_0500	5.44	5e-06	hupF	putative HupF/HypC hydrogenase protein
RCAP_rcc00861	-1.623	0.0383596	RSP_3834	1.16	0.08516	thioesterase	hypothetical protein
RCAP_rcc03332	-1.62641	0.0252962	RSP_1491	-1.43	0.006296	hypothetical protein	hypothetical protein
RCAP_rcc02558	-1.62714	0.0201514	RSP_0632	-1.15	0.152413	hisD	histidinol dehydrogenase
RCAP_rcc01687	-1.62987	0.0434275	RSP_2471	1.04	0.606832	HK97 family phage major capsid protein	Predicted phage phi-C31 gp36 major capsid-like protein
RCAP_rcc02829	-1.63043	0.00223631	RSP_1013	1.11	0.259881	hypothetical protein	possible Hemolysin
RCAP_rcc00680	-1.63063	0.00354798	RSP_0270	-1.75	0.015268	crtB	Squalene/phytoene synthase
[truncated: 96 more rows]

## Sheet: Co-Activated
Table S6A. Co-activated orthologues of Rba. capsulatus in Rba.sphaeroides
Rba. capsulatus ID	Fold Change (a)	p-value	Rba. sphaeroides ID	Fold Change (b)	p-value	Rba. capsualtus annotation	Rba. sphaeroides annotation
RCAP_rcc02493	47.8442	1.17e-177	RSP_0698	6.57	0.00101	Crp/Fnr family transcriptional regulator	Crp-Fnr regulatory protein (FnrL)
RCAP_rcc01156	5.22119	3.11e-45	RSP_0697	11.11	2e-06	UspA domain-containing protein	Universal stress protein (Usp)
RCAP_rcc02849	4.54618	3.41e-14	RSP_3044	1.34	0.008861	dorS	DMSO/TMAO-sensor hybrid histidine kinase
RCAP_rcc01723	3.81057	1.18e-25	RSP_2395	3.29	0.001457	ccpA	BCCP cytochrome c peroxidase
RCAP_rcc02415	3.51762	4.12e-14	RSP_2641	1.45	0.024348	hypothetical protein	hypothetical protein
RCAP_rcc01495	3.46237	2.25e-11	RSP_2247	3.45	0.002466	fusA2	elongation factor G
RCAP_rcc02845	2.99568	1.66e-15	RSP_3048	14.2	2e-06	torA	DMSO/TMAO-reductase
RCAP_rcc02847	2.86756	3.33e-07	RSP_3046	2.69	0.000128	torC	DMSO/TMAO pentaheme cytochrome c subunit
RCAP_rcc00423	2.46831	6.15e-07	RSP_2337	5.22	4.3e-05	hypothetical protein	hypothetical protein
RCAP_rcc02684	2.25094	1.58e-13	RSP_0766	2.45	0.000283	polyphosphate kinase 2 domain-containing protein	hypothetical protein
RCAP_rcc02590	1.79175	3.51e-06	RSP_0166	4.79	0.000596	dksA2	DnaK suppressor protein
RCAP_rcc02671	1.77062	0.00954508	RSP_0479	1.31	0.014411	efp	elongation factor P
RCAP_rcc02959	1.75318	0.00070648	RSP_2141	1.91	0.000441	potD5	ABC polyamine transporter periplasmic substrate-binding protein
RCAP_rcc00231	1.70145	0.000155515	RSP_1460	1.21	0.018372	hypothetical protein	hypothetical protein
RCAP_rcc00403	1.67573	0.0232424	RSP_0999	2.06	0.005034	hypothetical protein	hypothetical protein
RCAP_rcc01214	1.66737	9.11e-05	RSP_1865	1.49	0.005739	ilvC	ketol-acid reductoisomerase
RCAP_rcc00838	1.65419	3.28e-05	RSP_1978	1.42	0.006292	DnaJ domain-containing protein	molecular chaperone DnaJ family
RCAP_rcc02311	1.64921	0.00584359	RSP_2693	1.41	0.022372	sodB	Superoxide dismutase Fe-Mn family
RCAP_rcc03325	1.64034	0.00266598	RSP_1498	1.2	0.048033	hemimethylated DNA-binding protein family	hypothetical protein
RCAP_rcc01376	1.60581	0.00668176	RSP_2320	1.8	0.043093	dctP1	TRAP-T family transporter periplasmic binding protein
RCAP_rcc00029	1.60485	0.00266138	RSP_1237	1.71	0.020688	secB	preprotein translocase subunit SecB
RCAP_rcc01544	1.59034	0.00107872	RSP_0099	2.7	0.002938	dctQ2	TRAP-T family sorbitol/mannitol transporter DctQ (4TMs) subunit
RCAP_rcc02587	1.58187	0.000505015	RSP_0164	1.34	0.004862	hypothetical protein	hypothetical protein
RCAP_rcc03232	1.5727	0.00311523	RSP_2211	1.43	0.016045	basic membrane lipoprotein family	ABC transporter periplasmic substrate-binding protein
RCAP_rcc00746	1.55549	0.0145296	RSP_0382	1.48	0.044177	phbC	poly-beta-hydroxybutyrate polymerase
RCAP_rcc02183	1.55099	0.0157953	RSP_2400	1.51	0.008512	potG2	ABC putrescine transporter ATPase subunit
RCAP_rcc01157	1.5499	0.015121	RSP_0696	5.75	8.8e-05	ccoN	Cbb3-type cytochrome oxidase CcoN subunit
RCAP_rcc01254	1.52436	0.0245233	RSP_3313	1.19	0.025864	phage integrase	possible phage integrase family protein
RCAP_rcc02859	1.51964	0.0127796	RSP_0579	3.03	0.001692	acsA3	Acetyl-coenzyme A synthetase
RCAP_rcc01883	1.51865	0.00046947	RSP_0443	1.45	0.001604	iscR	Rrf2 family transcriptional regulator
RCAP_rcc02126	1.51105	0.00955091	RSP_0579	3.03	0.001692	acsA1	Acetyl-coenzyme A synthetase
RCAP_rcc03408	1.51015	0.0157481	RSP_1399	1.19	0.027701	hutG	hypothetical protein
RCAP_rcc03431	1.50569	0.00225063	RSP_2275	2.97	0.018909	livK2	ABC branched amino acid transporter family periplasmic substrate-binding subunit
RCAP_rcc02417	1.50495	0.00668176	RSP_0097	1.68	0.025386	dctP2	TRAP-T family sorbitol/mannitol transporter periplasmic binding protein SmoM
RCAP_rcc02391	1.50312	0.0391724	RSP_1844	2.1	0.002209	hypothetical protein	hypothetical protein
RCAP_rcc00338	1.48556	0.0194918	RSP_1750	1.63	0.017692	bztD	ABC glutamate/glutamine/aspartate/asparagine transporter ATPase subunit bztD
RCAP_rcc00914	1.484	0.0472735	RSP_1547	2.03	0.000813	hypothetical protein	probable bacterioferritin-associated ferredoxin
RCAP_rcc00895	1.46594	0.0356447	RSP_2181	1.91	0.003498	proX1	ABC glycine betaine/L-proline transporter periplasmic substrate-binding subunit
RCAP_rcc00740	1.44601	0.00803836	RSP_1039	1.4	0.04555	atpI	FoF1 ATP synthase subunit I
RCAP_rcc01705	1.43226	0.0192678	RSP_4047	2.66	0.000451	pdhA	Pyruvate dehydrogenase E1 component alpha subunit
RCAP_rcc02186	1.42849	0.026512	RSP_2397	1.57	0.024988	potF	ABC putrescine transporter periplasmic substrate-binding subunit
RCAP_rcc00052	1.42319	0.0391729	RSP_0915	1.38	0.007722	hypothetical protein	hypothetical protein
RCAP_rcc02373	1.41753	0.0350123	RSP_3701	2.4	0.014359	monosacharide ABC transporter periplasmic monosacharide-binding protein	ABC sugar transporter periplasmic binding protein
RCAP_rcc00578	1.406	0.024	RSP_1282	2.23	0.011558	cbbL	ribulose bisophosphate carboxylase
RCAP_rcc03243	1.39987	0.0312774	RSP_0960	1.42	0.02756	ccrA	alcohol dehydrogenase
RCAP_rcc02525	1.38523	0.0484723	RSP_0183	2.3	0.000339	dht	dihydropyrimidinase
RCAP_rcc03241	1.37833	0.0264446	RSP_0961	1.58	0.046566	mutB	similiar to methylmalonyl-CoA mutase
RCAP_rcc00046	1.36232	0.0309337	RSP_1517	1.95	0.000449	hvrA	Histone-like protein of HNS family
RCAP_rcc00046	1.36232	0.0309337	RSP_4056	1.36	0.016008	hvrA	Histone-like nucleoid-structuring protein H-NS
RCAP_rcc02521	1.35702	0.0472735	RSP_0179	2.05	0.001707	pyrimidine ABC transporter periplasmic pyrimidine-binding protein	ABC-type nitrate/sulfonate/bicarbonate transport systems periplasmic components TauA
RCAP_rcc02361	1.29366	0.0332226	RSP_1997	3.39	0.001747	lexA	LexA repressor
RCAP_rcc00413	1.24659	0.0426088	RSP_1012	1.64	0.000811	gabD	succinate-semialdehyde dehdyrogenase

## Sheet: Co-Repressed
Table S6B. Co-repressed orthologues of Rba. capsulatus in Rba.sphaeroides
Rba. capsulatus ID	Fold Change (a)	p-value	Rba. sphaeroides ID	Fold Change (b)	p-value	Rba. capsualtus annotation	Rba. sphaeroides annotation
RCAP_rcc01513	-2.53628	2.01e-05	RSP_2509	-1.29	0.028493	mccA	Methylcrotonyl-CoA carboxylase alpha chain
RCAP_rcc00188	-2.1496	0.000325275	RSP_1206	-1.25	0.045674	NUDIX superfamily hydrolase	putative phosphohydrolase (mutT/nudix family protein)
RCAP_rcc01251	-2.03511	4.98e-06	RSP_0551	-1.28	0.019629	tmk	putative thymidylate kinase
RCAP_rcc00729	-1.9058	9.4e-05	RSP_0972	-1.49	0.022549	hypothetical protein	hypothetical protein
RCAP_rcc00714	-1.84317	0.0084195	RSP_0241	-1.29	0.015257	hypothetical protein	Putative protein-S-isoprenylcysteine methyltransferase
RCAP_rcc00734	-1.74068	0.0152182	RSP_0978	-1.43	0.004558	lipoprotein	hypothetical protein
RCAP_rcc02457	-1.72789	0.00341057	RSP_0776	-1.27	0.014032	lolD2	ABC lipoprotein efflux transporter ATPase subunit LolD
RCAP_rcc02430	-1.72442	0.0197066	RSP_2656	-1.43	0.022776	nahG	putative salicylate hydroxylase (Salicylate 1-monooxygenase)
RCAP_rcc00306	-1.70786	0.00625175	RSP_1723	-2	0.00289	rplP	50S ribosomal protein L16
RCAP_rcc02691	-1.7004	0.00656239	RSP_2903	-1.26	0.040221	surA	Probable PpiC-type peptidyl-prolyl cis-trans isomerase
RCAP_rcc00191	-1.6935	0.00553146	RSP_1202	-1.28	0.017962	tRNA (Uracil-5-)-methyltransferase	putative RNA SAM-dependent methyltransferase TrmA family
RCAP_rcc02042	-1.66386	0.00576732	RSP_2823	-1.39	0.018512	cobL	Putative Precorrin-6y C515-methyltransferase
RCAP_rcc02318	-1.65946	0.0398564	RSP_2684	-1.38	0.022613	yqgF	putative endonuclease involved in recombination
RCAP_rcc01794	-1.64821	0.00944276	RSP_2834	-1.77	0.008434	pgpA	Putative Phosphatidylglycerophosphatase A
RCAP_rcc02194	-1.64116	0.000592444	RSP_2728	-1.29	0.023365	phospholipase/carboxylesterase	Phospholipase/Carboxylesterase
RCAP_rcc00680	-1.63063	0.00354798	RSP_0270	-1.75	0.015268	crtB	Squalene/phytoene synthase
RCAP_rcc03332	-1.62641	0.0252962	RSP_1491	-1.43	0.006296	hypothetical protein	hypothetical protein
RCAP_rcc02044	-1.6027	0.0174944	RSP_2824	-1.99	0.032943	cobJ	Putative precorrin-3B C17-methyltransferase
RCAP_rcc00658	-1.56637	0.00354798	RSP_0292	-2.71	0.004382	hypothetical protein	hypothetical protein
RCAP_rcc03506	-1.55587	0.0211278	RSP_1511	-1.17	0.038539	YCII-related domain-containing protein	YciI-like protein
RCAP_rcc00405	-1.54734	0.0316444	RSP_0742	-1.92	0.016717	acyl-CoA dehydrogenase domain-containing protein	probable acyl-CoA dehydrogenase
RCAP_rcc00174	-1.53989	0.00652662	RSP_3845	-1.28	0.038365	rfbD	dTDP-4-dehydrorhamnose reductase
RCAP_rcc02407	-1.52899	0.0194918	RSP_2735	-1.4	0.031055	pgl	6-phosphogluconolactonase
RCAP_rcc02429	-1.52151	0.0079806	RSP_2657	-1.45	0.015264	xthA1	Exodeoxyribonuclease III
RCAP_rcc03195	-1.5207	0.0273715	RSP_0668	-1.19	0.039086	OmpA/MotB domain-containing protein	OmpA/MotB family protein
RCAP_rcc00675	-1.51759	0.00959749	RSP_0275	-1.2	0.033094	bchO	Magnesium-chelatase BchO
RCAP_rcc00520	-1.51101	0.00944276	RSP_2196	-1.31	0.015965	fadB	enoyl-CoA hydratase / 3-hydroxyacyl-CoA dehydrogenase / 3-hydroxybutyryl-CoA epimerase
RCAP_rcc00696	-1.47079	0.01203	RSP_0254	-2.55	0.010924	dxs1	1-deoxy-D-xylulose-5-phosphate synthase
RCAP_rcc02510	-1.46978	0.0176588	RSP_2263	-1.37	0.017293	lipoprotein	hypothetical protein
RCAP_rcc03449	-1.45778	0.0244583	RSP_1354	-2.22	0.00801	atoB3	beta-ketothiolase
RCAP_rcc02512	-1.44456	0.00259726	RSP_2260	-1.19	0.023439	hypothetical protein	hypothetical protein
RCAP_rcc01825	-1.44259	0.016332	RSP_1279	-1.26	0.015624	HAD superfamily hydrolase	CbbY family protein
RCAP_rcc00114	-1.41819	0.0350123	RSP_1153	-1.16	0.049502	kdsD	Sugar phosphate Isomerase
RCAP_rcc00670	-1.39343	0.00125706	RSP_0280	-1.81	0.039202	bchJ	Bacteriochlorophyll synthase 23 kDa subunit (bchJ)
RCAP_rcc01627	-1.37077	0.0438221	RSP_2707	-1.43	0.002049	uppS	Undecaprenyl pyrophosphate synthase
RCAP_rcc00661	-1.24546	0.0339051	RSP_0289	-1.82	0.001646	bchM	Mg-protoporphyrin IX methyl transferase

## Sheet: Divergent Regualtion
Table S6C. Divergent regulation beetween orthologues of Rba. capsulatus in Rba.sphaeroides
Rba. capsulatus ID	Fold Change (a)	p-value	Rba. sphaeroides ID	Fold Change (b)	p-value	Rba. capsualtus annotation	Rba. sphaeroides annotation
RCAP_rcc02462	2.78337	3.01e-11	RSP_2718	-1.66	0.01014	hypothetical protein	possible outer membrane protein
RCAP_rcc01781	1.82844	7.15e-05	RSP_1797	-1.67	0.002368	yajC	Putative preprotein translocase subunit YajC
RCAP_rcc01874	1.81194	1.53e-05	RSP_2773	-1.54	0.002321	hypothetical protein	hypothetical protein
RCAP_rcc01205	1.74673	0.00252502	RSP_1856	-1.16	0.046816	glyQ	glycyl-tRNA synthetase subunit alpha
RCAP_rcc00228	1.73931	0.00632548	RSP_1464	-1.46	0.027581	DSBA family oxidoreductase	putative periplasmic thiol-disulphide interchange protein (DsbA family)
RCAP_rcc02755	1.72381	0.00121523	RSP_2268	-1.84	0.016456	metallo-beta-lactamase	metallo Beta lactamase superfamily
RCAP_rcc00066	1.71623	0.00413685	RSP_1232	-1.34	0.005014	hypothetical protein	putative integral membrane protein
RCAP_rcc01634	1.70231	1.2e-06	RSP_2712	-1.41	0.007238	fabZ	probable 3-hydroxymyristoyl/3-hydroxydecanoyl-(acyl carrier protein) dehydratase
RCAP_rcc00436	1.63938	0.000333283	RSP_1574	-1.93	0.005656	cytB	Cytochrome b562
RCAP_rcc03248	1.62763	0.00959749	RSP_2153	-1.37	0.03082	metallophosphoesterase	hypothetical protein
RCAP_rcc00125	1.62606	0.00149606	RSP_1159	-2.11	0.017935	galU	UDP-glucose pyrophosphate
RCAP_rcc02601	1.59645	0.000491012	RSP_0190	-1.6	0.00759	accB	Biotin carboxyl carrier protein AccB
RCAP_rcc03161	1.58798	5.04e-05	RSP_1768	-1.62	0.024222	dat	Aminotransferase class IV putative D-alanine aminotransferase
RCAP_rcc00224	1.58728	0.000214868	RSP_1173	-1.5	0.006149	dnaK	Heat shock protein (Hsp70 DnaK
RCAP_rcc00736	1.57907	0.00241589	RSP_0979	-2.03	0.000199	sdhB	succinate dehydrogenase iron-sulfur subunit
RCAP_rcc00543	1.5733	0.00290172	RSP_1760	-1.76	0.007594	hypothetical protein	hypothetical protein
RCAP_rcc02711	1.56412	0.00959749	RSP_1376	-1.24	0.034928	asd	aspartate-semialdehyde dehydrogenase
RCAP_rcc00538	1.55785	0.00139044	RSP_0812	-1.32	0.03591	methylmalonyl-CoA epimerase	Glyoxalase I (lactoylglutathione lyase)
RCAP_rcc02617	1.54598	0.00553146	RSP_0955	-1.3	0.027422	ushA	5'-nucleotidase
RCAP_rcc02490	1.5348	0.0110538	RSP_1033	-1.4	0.018469	OmpA family protein	OmpA family protein
RCAP_rcc00731	1.5286	0.00874168	RSP_0974	-1.39	0.035283	sdhC	Succinate dehydrogenase cytochrome b-556 subunit
RCAP_rcc00236	1.51934	0.0103699	RSP_0929	-1.68	0.00102	accD	Acetyl-CoA carboxylase carboxyl transferase beta subunit
RCAP_rcc03447	1.50745	0.00683364	RSP_1352	-2.35	0.000384	serA	D-3-phosphoglycerate dehydrogenase
RCAP_rcc02405	1.48596	0.0160525	RSP_0944	-1.54	0.003041	purU	formyltetrahydrofolate deformylase
RCAP_rcc00341	1.48068	0.0156871	RSP_1068	-1.27	0.017687	argB	acetylglutamate kinase
RCAP_rcc00720	1.48058	0.011597	RSP_0967	-1.73	0.042874	sucC	succinyl-CoA synthetase subunit beta
RCAP_rcc00400	1.47867	0.0110538	RSP_1002	-1.22	0.018281	pyrB	aspartate carbamoyltransferase catalytic subunit
RCAP_rcc01869	1.47789	0.0231862	RSP_2778	-1.61	0.00945	invasion associated locus B family protein	hypothetical protein
RCAP_rcc00728	1.47758	0.00959749	RSP_0971	-1.54	0.010165	NnrU family protein	hypothetical protein
RCAP_rcc00678	1.45709	0.00183323	RSP_0272	-3.29	0.001211	crtA	Spheroidene monooxygenase
RCAP_rcc00210	1.44741	0.00855802	RSP_1175	-1.65	0.004776	ubiG	3-demethylubiquinone-9 3-methyltransferase
RCAP_rcc00438	1.44411	0.0137006	RSP_0823	-1.94	0.020221	glyA	serine hydroxymethyltransferase protein
RCAP_rcc02160	1.43136	0.00848944	RSP_2959	-1.52	0.001551	gap3	glyceraldehyde-3-phosphate dehydrogenase
RCAP_rcc02464	1.4176	0.0309717	RSP_0778	-1.33	0.009967	proS	prolyl-tRNA synthetase
RCAP_rcc00732	1.41705	0.0303919	RSP_0975	-1.55	0.001597	sdhD	putative succinate dehydrogenase hydrophobic membrane anchor protein
RCAP_rcc01725	1.41227	0.00051546	RSP_0459	-1.17	0.035444	hypothetical protein	hypothetical protein
RCAP_rcc02400	1.40977	0.0137006	RSP_0356	-1.61	0.001759	hflC	Probable HflC protein
RCAP_rcc00303	1.39592	0.0331114	RSP_1720	-2.02	0.018013	rpsS	30S ribosomal protein S19
RCAP_rcc00686	1.3944	0.0303356	RSP_0263	-1.89	0.023137	bchC	Chlorophyll synthesis pathway bchC
RCAP_rcc00873	1.38292	0.0313896	RSP_1892	-1.26	0.009775	XRE family transcriptional regulator	putative Cro/CI transcriptional regulator
RCAP_rcc00666	1.38177	0.0406006	RSP_0284	-2.13	0.008503	bchF	2-vinyl bacteriochlorophyllide hydratase
RCAP_rcc02168	1.3813	0.0369983	RSP_2128	-1.94	0.000692	purQ	phosphoribosylformylglycinamidine synthase I (FGAM) synthase
RCAP_rcc00375	1.37891	0.0315322	RSP_0125	-1.87	0.013286	mdoG1	glucan biosynthesis protein G
RCAP_rcc02390	1.37098	0.0424266	RSP_1467	-5.35	0.015869	alkane 1-monooxygenase	possible alkane hydroxylase (fatty acid desaturase)
RCAP_rcc02388	1.36953	0.032896	RSP_1841	-1.21	0.038106	ispZ	Probable intracellular septation protein
RCAP_rcc00724	1.36752	0.0222448	RSP_0965	-1.7	0.011333	sucA	alpha-ketoglutarate decarboxylase
RCAP_rcc00314	1.36521	0.0304544	RSP_1729	-1.59	0.049121	rpsH	30S ribosomal protein S8
RCAP_rcc01120	1.3613	0.00632548	RSP_3595	-2.14	0.001751	metK	S-adenosylmethionine synthetase
RCAP_rcc00034	1.3585	0.0147209	RSP_1532	-1.8	0.025109	hslU	ATP-dependent protease ATP-binding subunit
RCAP_rcc03155	1.35378	0.0132597	RSP_1765	-1.47	0.003352	rpmI	50S ribosomal protein L35
RCAP_rcc00669	1.3531	0.0189777	RSP_0281	-1.94	0.020036	bchE	Magnesium-protoporphyrin IX monomethylester oxidative cyclase 66 kDa subunit(bchE)
RCAP_rcc00324	1.3516	0.0173172	RSP_1737	-1.33	0.038303	rpsM	30S ribosomal protein S13
RCAP_rcc00316	1.34885	0.0438221	RSP_1731	-1.53	0.020863	rplR	50S ribosomal protein L18
RCAP_rcc01209	1.34753	0.0464443	RSP_1860	-2.27	0.010752	cell wall hydrolase, SleB	hypothetical protein
RCAP_rcc01125	1.34193	0.0427098	RSP_3590	-1.36	0.038562	rpsA	30S ribosomal protein S1
RCAP_rcc00693	1.33818	0.0388589	RSP_0257	-1.69	0.008457	pufL	PufL Photosynthetic reaction center L subunit
RCAP_rcc00322	1.33642	0.0201514	RSP_1735	-1.62	0.005099	secY	preprotein translocase subunit SecY
RCAP_rcc00659	1.33373	0.0299991	RSP_0291	-2.08	0.003263	puhA	Reaction centre H protein
RCAP_rcc02769	1.32105	0.0460832	RSP_1395	-1.78	0.004514	petB	Cytochrome b
RCAP_rcc03390	1.31918	0.0181812	RSP_0891	-1.34	0.029102	VacJ family lipoprotein	putative lipoprotein
RCAP_rcc00326	1.30816	0.0424266	RSP_1739	-1.7	0.003761	rpoA	DNA-directed RNA polymerase subunit alpha
RCAP_rcc00679	1.30374	0.0263452	RSP_0271	-2.03	0.001659	crtI	Phytoene dehydrogenase
RCAP_rcc02837	1.30183	0.0416678	RSP_1680	-1.33	0.009553	pckA	phosphoenolpyruvate carboxykinase
RCAP_rcc00681	1.29681	0.0436622	RSP_0269	-2.07	0.015578	tspO	Tryptophan rich sensory protein
RCAP_rcc01710	1.29344	0.0230779	RSP_4042	-1.23	0.019575	ppiB	Peptidyl-prolyl cis-trans isomerase cyclophilin type
RCAP_rcc00220	1.28213	0.0222452	RSP_1169	-1.34	0.006725	secA	preprotein translocase subunit SecA
RCAP_rcc03496	1.26686	0.0393854	RSP_1217	-1.42	0.00575	maeB2	malic enzyme
RCAP_rcc00192	1.25878	0.046801	RSP_1201	-1.6	0.00664	ErfK/YbiS/YcfS/YnhG family protein	hypothetical protein
RCAP_rcc00529	-1.31296	0.0407063	RSP_3563	1.3	0.023486	FAD dependent oxidoreductase	putative FAD-dependent glycerol-3-phosphate dehydrogenase protein
RCAP_rcc01208	-1.32323	0.0184645	RSP_1859	1.23	0.024785	ppdK	pyruvate phosphate dikinase
RCAP_rcc03394	-1.37982	0.028791	RSP_0870	1.18	0.040516	hypothetical protein	hypothetical protein
RCAP_rcc00596	-1.41258	0.00959749	RSP_1022	1.21	0.017375	hypothetical protein	conserved hypothetical protein (possibly transmembrane)
RCAP_rcc02703	-1.49673	0.0147218	RSP_1133	1.6	0.04006	hypothetical protein	hypothetical protein
RCAP_rcc02627	-1.49681	0.0180674	RSP_0582	1.28	0.016651	dacB	possible penicillin binding protein
RCAP_rcc02767	-1.49908	0.00959749	RSP_1138	1.49	0.002777	petR	two component transcriptional regulator winged helix family
RCAP_rcc02374	-1.55698	0.00125706	RSP_3700	1.19	0.033129	LacI family transcriptional regulator	transcriptional regulator LacI family
RCAP_rcc01453	-1.56912	0.0138818	RSP_2606	1.87	0.001805	ArsR family transcriptional regulator	ArsR family Arsenical Resistance Operon Repressor
RCAP_rcc03322	-1.58848	0.0194918	RSP_1502	1.48	0.004608	GAF domain-containing protein	GAF domain protein
RCAP_rcc02027	-1.64298	0.00257459	RSP_0096	1.35	0.019508	mtlK	Mannitol dehydrogenase
RCAP_rcc01603	-1.68935	0.000591919	RSP_0525	1.2	0.03511	hemolysin-III family protein	hypothetical protein
RCAP_rcc01734	-1.7713	0.0115767	RSP_0468	1.18	0.028929	ubiX	putative 3-octaprenyl-4-hydroxybenzoate carboxy-lyase
RCAP_rcc00806	-1.86246	3.28e-05	RSP_0785	1.21	0.021639	heat shock protein DnaJ domain-containing protein	Putative heat shock protein DnaJ
RCAP_rcc03245	-1.86995	2.97e-05	RSP_0991	2.06	0.00207	ROK family protein	Putative transcriptional regulator ROK family
