# Supplementary material for: Analysis of the FnrL regulon in Rhodobacter capsulatus reveals limited regulon overlap with orthologues from Rhodobacter sphaeroides and Escherichia coli
Source: BMC Genomics. 2015 Nov 4;16:895. doi: 10.1186/s12864-015-2162-4 (PMC4634722; doi:10.1186/s12864-015-2162-4)
Supplement: Additional file 7: Table S7. — Orthologues of Rba. capsulatus in Rba. sphaeroides and presence of FnrL ChIP signals. (XLSX 67 kb) [file 12864_2015_2162_MOESM7_ESM.xlsx]

## Sheet: Sheet1
Table S7. Orthologues of Rba. capsulatus in Rba. sphaeroides and presence of FnrL ChIP signals
Rba. capsulatus ID	Rba. capsulatus ChIP Signal (a)	Rba. sphaeroides ID	Rba. sphaeroides ChIP Signal (b)	Rba. capsualtus annotation	Rba. sphaeroides annotation
RCAP_rcc02590	Yes	RSP_0166	Yes	dksA2	DnaK suppressor protein
RCAP_rcc01157	Yes	RSP_0696	Yes	ccoN	Cbb3-type cytochrome oxidase CcoN subunit
RCAP_rcc01156	Yes	RSP_0697	Yes	UspA domain-containing protein	Universal stress protein (Usp)
RCAP_rcc02684	Yes	RSP_0766	Yes	polyphosphate kinase 2 domain-containing protein	hypothetical protein
RCAP_rcc02479	Yes	RSP_0775	Yes	lipoprotein	Class I monoheme cytochrome c
RCAP_rcc00400	Yes	RSP_1002	Yes	pyrB	aspartate carbamoyltransferase catalytic subunit
RCAP_rcc01495	Yes	RSP_2247	Yes	fusA2	elongation factor G
RCAP_rcc01723	Yes	RSP_2395	Yes	ccpA	BCCP cytochrome c peroxidase
RCAP_rcc02849	Yes	RSP_3044	Yes	dorS	DMSO/TMAO-sensor hybrid histidine kinase
RCAP_rcc00864	No	RSP_0021	Yes	rpsI	30S ribosomal protein S9
RCAP_rcc01673	No	RSP_0146	Yes	glnB1	Nitrogen regulatory protein P-II
RCAP_rcc00669	No	RSP_0281	Yes	bchE	Magnesium-protoporphyrin IX monomethylester oxidative cyclase 66 kDa subunit(bchE)
RCAP_rcc02776	No	RSP_0374	Yes	hisM	ABC basic amino acid transporter inner membrane subunit
RCAP_rcc01732	No	RSP_0466	Yes	hypothetical protein	hypothetical protein
RCAP_rcc01733	No	RSP_0467	Yes	ubiD	3-octaprenyl-4-hydroxybenzoate carboxy-lyase
RCAP_rcc01158	No	RSP_0695	Yes	ccoO	Cbb3-type cytochrome c oxidase CcoO subunit
RCAP_rcc02493	No	RSP_0698	Yes	Crp/Fnr family transcriptional regulator	Crp-Fnr regulatory protein (FnrL)
RCAP_rcc02494	No	RSP_0699	Yes	hemN2	coproporphyrinogen III oxidase
RCAP_rcc00436	No	RSP_0820	Yes	cytB	Putative cytochrome B561
RCAP_rcc03387	No	RSP_0889	Yes	glnB2	Nitrogen regulatory protein P-II
RCAP_rcc00361	No	RSP_1043	Yes	rpmE	50S ribosomal protein L31
RCAP_rcc02253	No	RSP_1266	Yes	kdpB	Potassium-transporting P-type ATPase B chain KdpB
RCAP_rcc00515	No	RSP_1775	Yes	hypothetical protein	hypothetical protein
RCAP_rcc00091	No	RSP_1819	Yes	feoA2	ferrous iron transport protein A
RCAP_rcc01601	No	RSP_1949	Yes	FeS assembly SUF system protein	hypothetical protein
RCAP_rcc02163	No	RSP_2134	Yes	ccdA	putative cytochrome c-type biogenesis protein CcdA
RCAP_rcc00423	No	RSP_2337	Yes	hypothetical protein	hypothetical protein
RCAP_rcc01447	No	RSP_2984	Yes	hemA	5-aminolevulinate synthase
RCAP_rcc01056	No	RSP_3578	Yes	gas vesicle synthesis protein GvpL/GvpF	putative gas vesicle synthesis protein
RCAP_rcc01919	Yes	RSP_0007	No	membrane protein involved in aromatic hydrocarbon degradation	putative outer membrane protein
RCAP_rcc00694	Yes	RSP_0256	No	pufM	PufM photosynthetic reaction center M subunit
RCAP_rcc00693	Yes	RSP_0257	No	pufL	PufL Photosynthetic reaction center L subunit
RCAP_rcc00667	Yes	RSP_0283	No	ppaA	regulatory protein PpaA
RCAP_rcc00666	Yes	RSP_0284	No	bchF	2-vinyl bacteriochlorophyllide hydratase
RCAP_rcc02396	Yes	RSP_0359	No	rpiA	Ribose-5-phosphate isomerase
RCAP_rcc00747	Yes	RSP_0381	No	hypothetical protein	hypothetical protein
RCAP_rcc03120	Yes	RSP_0587	No	ABC transporter ATP-binding protein	putative ABC transporter ATP-binding protein
RCAP_rcc00480	Yes	RSP_0718	No	rpsU	30S ribosomal protein S21
RCAP_rcc03240	Yes	RSP_0959	No	ATPase AAA	ATPase
RCAP_rcc00728	Yes	RSP_0971	No	NnrU family protein	hypothetical protein
RCAP_rcc00731	Yes	RSP_0974	No	sdhC	Succinate dehydrogenase cytochrome b-556 subunit
RCAP_rcc00732	Yes	RSP_0975	No	sdhD	putative succinate dehydrogenase hydrophobic membrane anchor protein
RCAP_rcc02829	Yes	RSP_1013	No	hypothetical protein	possible Hemolysin
RCAP_rcc03404	Yes	RSP_1404	No	pyrF	orotidine 5'-phosphate decarboxylase
RCAP_rcc03155	Yes	RSP_1765	No	rpmI	50S ribosomal protein L35
RCAP_rcc02973	Yes	RSP_2297	No	atpA	F0F1 ATP synthase subunit alpha
RCAP_rcc02350	Yes	RSP_2344	No	fabI1	enoyl-(acyl carrier protein) reductase
RCAP_rcc02193	Yes	RSP_2727	No	DNA-3-methyladenine glycosylase II	probable 3-methyladenine DNA glycosylase/8-oxoguanine DNA glycosylase
RCAP_rcc02194	Yes	RSP_2728	No	phospholipase/carboxylesterase	Phospholipase/Carboxylesterase
RCAP_rcc01801	Yes	RSP_2843	No	hfq	RNA-binding protein Hfq
RCAP_rcc01724	Yes	RSP_2909	No	speB1	Hydrolase arginase family
RCAP_rcc03524	Yes	RSP_3879	No	flagellar FlaF family protein	flagellar biosynthesis regulatory protein FlaF
RCAP_rcc03523	Yes	RSP_3880	No	flbT	flagellar biosynthesis repressor FlbT
RCAP_rcc03522	Yes	RSP_3881	No	flagellar protein	possible flagellar basal-body ROD protein FLGF
(a) Based on ChIP sequencing in this study
(b) Based on Imam S, Noguera DR, Donohue TJ. Global analysis of photosynthesis transcriptional regulatory networks. PLoS Genet. 2014;10(12): e1004837. 10.1371/journal.pgen.1004837
