# Supplementary material for: Analysis of the FnrL regulon in Rhodobacter capsulatus reveals limited regulon overlap with orthologues from Rhodobacter sphaeroides and Escherichia coli
Source: BMC Genomics. 2015 Nov 4;16:895. doi: 10.1186/s12864-015-2162-4 (PMC4634722; doi:10.1186/s12864-015-2162-4)
Supplement: Additional file 8: Table S8. — Orthologues of Rba. capsulatus in E. coli and their differential expression. (XLSX 85 kb) [file 12864_2015_2162_MOESM8_ESM.xlsx]

## Sheet: Sheet1
Table S8. Orthologues of Rba. capsulatus in E. coli and their differential expression
Rba. capsulatus	Regulation (a)	E. coli	Regulationa (b)	Rba. capsualtus annotation	E. coli annotation
RCAP_rcc00103	Activated	b3476	Activated	ABC transporter periplasmic substrate-binding protein	nikABCDER
RCAP_rcc02441	Activated	b4479	Activated	GntR family transcriptional regulator	dgoRKADT
RCAP_rcc02845	Activated	b0894	Activated	torA	dmsABC
RCAP_rcc00447	Activated	b2498	Activated	upp	upp-uraA
RCAP_rcc00022	Activated	b3001	Repressed	aldo/keto reductase family oxidoreductase	yghZ
RCAP_rcc00453	Activated	b2310	Repressed	amino acid ABC transporter periplasmic amino acid-binding protein	argT-hisJQMP
RCAP_rcc00453	Activated	b0811	Repressed	amino acid ABC transporter periplasmic amino acid-binding protein	glnHPQ
RCAP_rcc01817	Activated	b3003	Repressed	bdhA	yghA
RCAP_rcc02493	Activated	b1334	Repressed	Crp/Fnr family transcriptional regulator	fnr
RCAP_rcc01184	Activated	b4045	Repressed	CsbD family protein	yjbJ
RCAP_rcc00436	Activated	b1418	Repressed	cytB	cybB
RCAP_rcc02826	Activated	b1611	Repressed	fumC	fumC
RCAP_rcc01674	Activated	b3870	Repressed	glnA3	glnALG
RCAP_rcc01673	Activated	b0450	Repressed	glnB1	glnK-amtB
RCAP_rcc03387	Activated	b0450	Repressed	glnB2	glnK-amtB
RCAP_rcc00547	Activated	b1654	Repressed	glutaredoxin family protein	grxD
RCAP_rcc01447	Activated	b3617	Repressed	hemA	kbl-tdh
RCAP_rcc02325	Activated	b1684	Repressed	HesB/YadR/YfhF family protein	sufABCDSE
RCAP_rcc02774	Activated	b2310	Repressed	hisJ	argT-hisJQMP
RCAP_rcc02774	Activated	b0811	Repressed	hisJ	glnHPQ
RCAP_rcc01622	Activated	b3002	Repressed	hypothetical protein	yqhA
RCAP_rcc01599	Activated	b1684	Repressed	iscA	sufABCDSE
RCAP_rcc01883	Activated	b2531	Repressed	iscR	iscRSUA
RCAP_rcc01388	Activated	b0854	Repressed	potD2	potFGHI
RCAP_rcc02268	Activated	b0854	Repressed	potD3	potFGHI
RCAP_rcc02452	Activated	b1440	Repressed	potD4	ydcSTUV
RCAP_rcc02186	Activated	b0854	Repressed	potF	potFGHI
RCAP_rcc00458	Activated	b2741	Repressed	rpoH1	rpoS
RCAP_rcc02311	Activated	b1656	Repressed	sodB	sodB
RCAP_rcc01572	No Regulation	b0199	Activated	ABC transporter ATP-binding protein	metNIQ
RCAP_rcc00833	No Regulation	b2296	Activated	ackA1	ackA-pta
RCAP_rcc00092	No Regulation	b3409	Activated	feoB1	feoB
RCAP_rcc00058	No Regulation	b1880	Activated	flhB	flhBAE
RCAP_rcc03482	No Regulation	b1938	Activated	fliF	fliFGHIJK
RCAP_rcc02442	No Regulation	b3458	Activated	livJ	livKHMGF
RCAP_rcc00490	No Regulation	b3941	Activated	metF	metF
RCAP_rcc00562	No Regulation	b0763	Activated	modA1	modABC
RCAP_rcc00152	No Regulation	b3476	Activated	peptide ABC transporter periplasmic peptide-binding protein	nikABCDER
RCAP_rcc03470	No Regulation	b3493	Activated	phosphate transporter	pitA
RCAP_rcc03347	No Regulation	b0334	Activated	prpD	prpDCDE
RCAP_rcc03157	No Regulation	b1854	Activated	pykA2	pykA
RCAP_rcc02619	No Regulation	b0945	Activated	pyrD2	pyrD
RCAP_rcc01731	No Regulation	b3158	Activated	U32 family peptidase	yhbUV
RCAP_rcc00117	No Regulation	b3201	Repressed	ABC transporter ATP-binding protein	lptB-rpoN-hpf-ptsN-yhbJ-npr
RCAP_rcc03337	No Regulation	b4014	Repressed	aceB	aceBAK
RCAP_rcc02150	No Regulation	b1276	Repressed	acnA	acnA
RCAP_rcc02248	No Regulation	b0419	Repressed	aldo/keto reductase family oxidoreductase	yajO
RCAP_rcc00624	No Regulation	b2310	Repressed	amino acid ABC transporter periplasmic amino acid-binding protein	argT-hisJQMP
RCAP_rcc00624	No Regulation	b0811	Repressed	amino acid ABC transporter periplasmic amino acid-binding protein	glnHPQ
RCAP_rcc03085	No Regulation	b0733	Repressed	cydA	cydAB
RCAP_rcc03252	No Regulation	b0887	Repressed	cydD	cydDC
RCAP_rcc00275	No Regulation	b0031	Repressed	dapB	dapB
RCAP_rcc02257	No Regulation	b2253	Repressed	DegT/DnrJ/EryC1/StrS family aminotransferase	arnBCADTEF
RCAP_rcc01657	No Regulation	b0124	Repressed	exaA2	gcd
RCAP_rcc00124	No Regulation	b0759	Repressed	galE	galETKM
RCAP_rcc01841	No Regulation	b3432	Repressed	glgB	glgBXCAP
RCAP_rcc02364	No Regulation	b0720	Repressed	gltA	gltA
RCAP_rcc02491	No Regulation	b0113	Repressed	GntR family transcriptional regulator	pdhR-aceEF-lpdA
RCAP_rcc01808	No Regulation	b0369	Repressed	hemB	hemB
RCAP_rcc03272	No Regulation	b1684	Repressed	HesB/YadR/YfhF family protein	sufABCDSE
RCAP_rcc01508	No Regulation	b2369	Repressed	LuxR family two component transcriptional regulator	evgAS
RCAP_rcc00421	No Regulation	b4024	Repressed	lysC	lysC
RCAP_rcc02063	No Regulation	b2000	Repressed	M10 family peptidase	flu
RCAP_rcc00718	No Regulation	b3236	Repressed	mdh	mdh
RCAP_rcc03259	No Regulation	b1778	Repressed	msrB1	msrB
RCAP_rcc03477	No Regulation	b1778	Repressed	msrB2	msrB
RCAP_rcc02110	No Regulation	b0123	Repressed	multicopper oxidase	cueO
RCAP_rcc00071	No Regulation	b0750	Repressed	nadA	nadA-pnuC
RCAP_rcc02585	No Regulation	b1109	Repressed	ndh	ndh
RCAP_rcc02026	No Regulation	b3003	Repressed	polS	yghA
RCAP_rcc02647	No Regulation	b1014	Repressed	putA	putA
RCAP_rcc02370	No Regulation	b3003	Repressed	rbtD	yghA
RCAP_rcc02265	No Regulation	b3003	Repressed	short-chain dehydrogenase/reductase family oxidoreductase	yghA
RCAP_rcc00342	No Regulation	b3003	Repressed	short-chain dehydrogenase/reductase family oxidoreductase	yghA
RCAP_rcc02240	No Regulation	b3073	Repressed	tpa	ygjG
RCAP_rcc01658	No Regulation	b2369	Repressed	two component LuxR family transcriptional regulator	evgAS
RCAP_rcc03382	No Regulation	b4054	Repressed	tyrB	tyrB
RCAP_rcc01383	No Regulation	b2028	Repressed	ugd	ugd
RCAP_rcc02238	No Regulation	b0871	Repressed	xsc	poxB
RCAP_rcc02214	Repressed	b2296	Activated	ackA2	ackA-pta
RCAP_rcc03373	Repressed	b2296	Activated	ackA3	ackA-pta
RCAP_rcc02027	Repressed	b1542	Activated	mtlK	ydfI
RCAP_rcc03364	Repressed	b3617	Repressed	bioF	kbl-tdh
RCAP_rcc00817	Repressed	b3236	Repressed	ldh	mdh
RCAP_rcc01393	Repressed	b2369	Repressed	LuxR family two component transcriptional regulator	evgAS
(a) Based on RNA-sequencing from this study
(b) Based on Myers KS, Yan H, Ong IM, Chung D, Liang K, Tran F, et al. Genome-scale analysis of Escherichia coli FNR reveals complex features of transcription factor binding. PLoS Genet. 2013;9(6): e1003565. 10.1371/journal.pgen.1003565
