# Supplementary material for: Analysis of the FnrL regulon in Rhodobacter capsulatus reveals limited regulon overlap with orthologues from Rhodobacter sphaeroides and Escherichia coli
Source: BMC Genomics. 2015 Nov 4;16:895. doi: 10.1186/s12864-015-2162-4 (PMC4634722; doi:10.1186/s12864-015-2162-4)
Supplement: Additional file 9: Table S9. — Orthologues of Rba. capsulatus in E. coli and presence of FnrL/FNR ChIP signals. (XLSX 57 kb) [file 12864_2015_2162_MOESM9_ESM.xlsx]

## Sheet: Sheet1
Table S9. Orthologues of Rba. capsulatus in E. coli and presence of FnrL/FNR ChIP signals
Rba. capsulatus ID	Rba. capsulatus ChIP Signal (a)	E. coli ID	E. coli ChIP Signal (b)	Rba. capsualtus annotation	E. coli annotation
RCAP_rcc03120	yes	b4391	No	ABC transporter ATP-binding protein	yjjK
RCAP_rcc00400	yes	b4245	No	pyrB	pyrB
RCAP_rcc03342	yes	b4238	Yes	nrdD	nrdD
RCAP_rcc02829	yes	b4218	No	hypothetical protein	ytfL
RCAP_rcc01801	yes	b4172	No	hfq	hfq
RCAP_rcc02973	yes	b3734	No	atpA	atpA
RCAP_rcc01156	Yes	b3495	Yes	UspA domain-containing protein	uspA
RCAP_rcc00480	yes	b3065	No	rpsU	rpsU
RCAP_rcc00022	yes	b3001	No	aldo/keto reductase family oxidoreductase	gpr
RCAP_rcc01724	yes	b2937	No	speB1	speB
RCAP_rcc02396	yes	b2914	No	rpiA	rpiA
RCAP_rcc02194	yes	b2473	No	phospholipase/carboxylesterase	ypfH
RCAP_rcc03525	yes	b1923	No	flaA	fliC
RCAP_rcc02350	yes	b1288	No	fabI1	fabI
RCAP_rcc03404	yes	b1281	No	pyrF	pyrF
RCAP_rcc02849	Yes	b0894	Yes	dorS	dmsA
RCAP_rcc03098	No	b4473	Yes	drpA	smf
RCAP_rcc00545	No	b4381	Yes	deoC	deoC
RCAP_rcc02138	No	b4364	Yes	hypothetical protein	yjjP
RCAP_rcc00951	No	b4350	Yes	hsdR1	hsdR
RCAP_rcc02007	No	b4271	Yes	phage integrase	intB
RCAP_rcc02953	No	b4271	Yes	phage integrase	intB
RCAP_rcc01722	No	b4178	Yes	BadM/Rrf2 family transcriptional regulator	nsrR
RCAP_rcc00752	No	b4177	Yes	purA	purA
RCAP_rcc02477	No	b4142	Yes	groS	groS
RCAP_rcc00030	No	b4140	Yes	fxsA	fxsA
RCAP_rcc03035	No	b4079	Yes	fdhA	fdhF
RCAP_rcc02126	No	b4069	Yes	acsA1	acs
RCAP_rcc02620	No	b4069	Yes	acsA2	acs
RCAP_rcc02859	No	b4069	Yes	acsA3	acs
RCAP_rcc01805	No	b4059	Yes	ssb1	ssb
RCAP_rcc01558	No	b4058	Yes	uvrA	uvrA
RCAP_rcc02406	No	b4025	Yes	pgi	pgi
RCAP_rcc00421	No	b4024	Yes	lysC	lysC
RCAP_rcc03352	No	b4019	Yes	metH2	metH
RCAP_rcc03337	No	b4014	Yes	aceB	aceB
RCAP_rcc00287	No	b3983	Yes	rplK	rplK
RCAP_rcc01738	No	b3942	Yes	katG	katG
RCAP_rcc01598	No	b3919	Yes	tpiA	tpiA
RCAP_rcc00489	No	b3828	Yes	LysR family transcriptional regulator	metR
RCAP_rcc00065	No	b3783	Yes	rho	rho
RCAP_rcc00605	No	b3747	Yes	kup	kup
RCAP_rcc00741	No	b3738	Yes	atpB	atpB
RCAP_rcc00904	No	b3710	Yes	major facilitator superfamily protein	mdtL
RCAP_rcc01811	No	b3710	Yes	major facilitator superfamily protein	mdtL
RCAP_rcc00001	No	b3702	Yes	dnaA	dnaA
RCAP_rcc00077	No	b3612	Yes	gpmI	gpmM
RCAP_rcc00607	No	b3556	Yes	cspA1	cspA
RCAP_rcc02460	No	b3556	Yes	cspA2	cspA
RCAP_rcc02893	No	b3556	Yes	cspA3	cspA
RCAP_rcc03141	No	b3556	Yes	cspD	cspA
RCAP_rcc03470	No	b3493	Yes	phosphate transporter	pitA
RCAP_rcc01097	No	b3492	Yes	hypothetical protein	yhiN
RCAP_rcc00103	No	b3476	Yes	ABC transporter periplasmic substrate-binding protein	nikA
RCAP_rcc00152	No	b3476	Yes	peptide ABC transporter periplasmic peptide-binding protein	nikA
RCAP_rcc01456	No	b3434	Yes	MarC family membrane protein	yhgN
RCAP_rcc00091	No	b3408	Yes	feoA2	feoA
RCAP_rcc01710	No	b3363	Yes	ppiB	ppiA
RCAP_rcc00298	No	b3321	Yes	rpsJ	rpsJ
RCAP_rcc03397	No	b3287	Yes	def2	def
RCAP_rcc01796	No	b3260	Yes	dusB	dusB
RCAP_rcc00863	No	b3231	Yes	rplM	rplM
RCAP_rcc00161	No	b3212	Yes	gltB	gltB
RCAP_rcc00212	No	b3170	Yes	hypothetical protein	rimP
RCAP_rcc00281	No	b3165	Yes	rpsO	rpsO
RCAP_rcc00284	No	b3164	Yes	pnp	pnp
RCAP_rcc01731	No	b3158	Yes	U32 family peptidase	yhbU
RCAP_rcc03439	No	b3081	Yes	fadH	fadH
RCAP_rcc02249	No	b3010	Yes	AraC family transcriptional regulator	yqhC
RCAP_rcc02375	No	b3006	Yes	exbB	exbB
RCAP_rcc01120	No	b2942	Yes	metK	metK
RCAP_rcc00750	No	b2780	Yes	pyrG	pyrG
RCAP_rcc00776	No	b2726	Yes	hypA	hypA
RCAP_rcc02007	No	b2622	Yes	phage integrase	intA
RCAP_rcc02953	No	b2622	Yes	phage integrase	intA
RCAP_rcc00036	No	b2582	Yes	trxA1	trxC
RCAP_rcc02784	No	b2581	Yes	TrmH family RNA methyltransferase	yfiF
RCAP_rcc01673	No	b2553	Yes	glnB1	glnB
RCAP_rcc03387	No	b2553	Yes	glnB2	glnB
RCAP_rcc02392	No	b2509	Yes	xseA	xseA
RCAP_rcc01915	No	b2508	Yes	guaB	guaB
RCAP_rcc01488	No	b2499	Yes	purM	purM
RCAP_rcc00447	No	b2498	Yes	upp	upp
RCAP_rcc00163	No	b2468	Yes	gltD	aegA
RCAP_rcc00833	No	b2296	Yes	ackA1	ackA
RCAP_rcc02214	No	b2296	Yes	ackA2	ackA
RCAP_rcc03373	No	b2296	Yes	ackA3	ackA
RCAP_rcc00416	No	b2289	Yes	LysR family transcriptional regulator	lrhA
RCAP_rcc01517	No	b2288	Yes	nuoA	nuoA
RCAP_rcc02027	No	b2172	Yes	mtlK	yeiQ
RCAP_rcc03157	No	b1854	Yes	pykA2	pykA
RCAP_rcc01831	No	b1779	Yes	gap1	gapA
RCAP_rcc02160	No	b1779	Yes	gap3	gapA
RCAP_rcc03259	No	b1778	Yes	msrB1	msrB
RCAP_rcc03477	No	b1778	Yes	msrB2	msrB
RCAP_rcc00144	No	b1697	Yes	etfB	ydiQ
RCAP_rcc01770	No	b1658	Yes	LacI family transcriptional regulator	purR
RCAP_rcc01712	No	b1640	Yes	anmK	anmK
RCAP_rcc01711	No	b1637	Yes	tyrS	tyrS
RCAP_rcc03180	No	b1473	Yes	hypothetical protein	yddG
RCAP_rcc00436	No	b1418	Yes	cytB	cybB
RCAP_rcc02493	No	b1334	Yes	Crp/Fnr family transcriptional regulator	fnr
RCAP_rcc03255	No	b1334	Yes	Crp/Fnr family transcriptional regulator	fnr
RCAP_rcc03506	No	b1251	Yes	YCII-related domain-containing protein	yciI
RCAP_rcc02276	No	b1244	Yes	oppB2	oppB
RCAP_rcc02275	No	b1243	Yes	oppA2	oppA
RCAP_rcc01456	No	b1242	Yes	MarC family membrane protein	ychE
RCAP_rcc01335	No	b1201	Yes	Fis family GAF modulated sigma54 specific transcriptional regulator	dhaR
RCAP_rcc00354	No	b1127	Yes	pepT	pepT
RCAP_rcc01243	No	b1126	Yes	potA1	potA
RCAP_rcc02269	No	b1126	Yes	potA3	potA
RCAP_rcc02585	No	b1109	Yes	ndh	ndh
RCAP_rcc01680	No	b1095	Yes	fabF1	fabF
RCAP_rcc00767	No	b0972	Yes	hupA	hyaA
RCAP_rcc02619	No	b0945	Yes	pyrD2	pyrD
RCAP_rcc02977	No	b0882	Yes	clpA	clpA
RCAP_rcc03142	No	b0835	Yes	MiaB family RNA modification enzyme	rimO
RCAP_rcc03210	No	b0825	Yes	talC	fsaA
RCAP_rcc02199	No	b0824	Yes	pflA1	ybiY
RCAP_rcc00712	No	b0781	Yes	moaA1	moaA
RCAP_rcc02843	No	b0781	Yes	moaA2	moaA
RCAP_rcc03085	No	b0733	Yes	cydA	cydA
RCAP_rcc02644	No	b0593	Yes	pabB	entC
RCAP_rcc01444	No	b0592	Yes	fepB2	fepB
RCAP_rcc00095	No	b0590	Yes	hmuU	fepD
RCAP_rcc01046	No	b0590	Yes	iron siderophore/cobalamin ABC transporter permease	fepD
RCAP_rcc01435	No	b0590	Yes	fepD1	fepD
RCAP_rcc01443	No	b0590	Yes	fepD2	fepD
RCAP_rcc03360	No	b0590	Yes	iron siderophore/cobalamin ABC transporter permease	fepD
RCAP_rcc01050	No	b0585	Yes	fes	fes
RCAP_rcc03092	No	b0469	Yes	apt	apt
RCAP_rcc00012	No	b0127	Yes	ABC transporter ATP-binding protein	yadG
RCAP_rcc02524	No	b0127	Yes	pyrimidine ABC transporter ATP-binding protein	yadG
RCAP_rcc02491	No	b0113	Yes	GntR family transcriptional regulator	pdhR
RCAP_rcc01474	No	b0112	Yes	amino acid permease	aroP
RCAP_rcc01238	No	b0032	Yes	carA	carA
(a) Based on ChIP sequencing in this study
(b) Based on Myers KS, Yan H, Ong IM, Chung D, Liang K, Tran F, et al. Genome-scale analysis of Escherichia coli FNR reveals complex features of transcription factor binding. PLoS Genet. 2013;9(6): e1003565. 10.1371/journal.pgen.1003565
