# Supplementary material for: Analysis of the FnrL regulon in Rhodobacter capsulatus reveals limited regulon overlap with orthologues from Rhodobacter sphaeroides and Escherichia coli
Source: BMC Genomics. 2015 Nov 4;16:895. doi: 10.1186/s12864-015-2162-4 (PMC4634722; doi:10.1186/s12864-015-2162-4)
Supplement: Additional file 10: Table S10. — Orthologues of Rba.spaeroides in E. coli and their differential expression. (XLSX 63 kb) [file 12864_2015_2162_MOESM10_ESM.xlsx]

## Sheet: Sheet1
Table S10. Orthologues of Rba.spaeroides in E. coli and their differential expression
Rba. sphaeroides	Regulation (a)	E. coli	Regulation (b)	Rba. sphaeroides annotation	E. coli annotation
RSP_0465	Activated	b3158	Activated	putative protease	yhbUV
RSP_0480	Activated	b1542	Activated	D-mannonate oxidoreductase	ydfI
RSP_0807	Activated	b3476	Activated	ABC dipeptide transporter substrate-binding subunit DdpA	nikABCDER
RSP_1254	Activated	b2296	Activated	putative acetate kinase (acetokinase	ackA-pta
RSP_1818	Activated	b3409	Activated	Fe2 transport system protein B	feoB
RSP_0146	Activated	b0450	Repressed	Nitrogen regulatory protein P-II	glnK-amtB
RSP_0443	Activated	b2531	Repressed	Rrf2 family transcriptional regulator	iscRSUA
RSP_2397	Activated	b0854	Repressed	ABC putrescine transporter periplasmic substrate-binding subunit	potFGHI
RSP_2693	Activated	b1656	Repressed	Superoxide dismutase Fe-Mn family	sodB
RSP_0070	No Regulation	b1924	Activated	possible flagellar hook-associated protein 2 (filament cap protein)	fliDST
RSP_0957	No Regulation	b0945	Activated	dihydroorotate dehydrogenase 2	pyrD
RSP_2442	No Regulation	b1886	Activated	Methyl accepting chemotaxis protein McpB	tar-tap-cheRBYZ
RSP_2570	No Regulation	b3153	Activated	protease I	yhbO
RSP_2923	No Regulation	b3458	Activated	ABC branched amino acid transporter family periplasmic substrate-binding protein	livKHMGF
RSP_3248	No Regulation	b3476	Activated	ABC peptide transporter periplasmic binding protein	nikABCDER
RSP_3255	No Regulation	b3476	Activated	ABC peptide transporter periplasmic binding protein	nikABCDER
RSP_3405	No Regulation	b4479	Activated	transcriptional regulator GntR family	dgoRKADT
RSP_3892	No Regulation	b3476	Activated	hypothetical protein	nikABCDER
RSP_3949	No Regulation	b2957	Activated	hypothetical protein	ansB
RSP_0147	No Regulation	b3870	Repressed	Glutamine synthetase class-I	glnALG
RSP_0159	No Regulation	b0759	Repressed	UDP-glucose 4-epimerase	galETKM
RSP_0889	No Regulation	b0450	Repressed	Nitrogen regulatory protein P-II	glnK-amtB
RSP_0907	No Regulation	b2369	Repressed	two component transcriptional regulator LuxR family	evgAS
RSP_0968	No Regulation	b3236	Repressed	malate dehydrogenase	mdh
RSP_1034	No Regulation	b0113	Repressed	Pyruvate dehydrogenase complex repressor	pdhR-aceEF-lpdA
RSP_1057	No Regulation	b0304	Repressed	Putative mercuric reductase protein	ykgC
RSP_1156	No Regulation	b3201	Repressed	ABC transporter ATPase subunit	lptB-rpoN-hpf-ptsN-yhbJ-npr
RSP_1397	No Regulation	b3592	Repressed	Glutathione S-transferase	yibF
RSP_1563	No Regulation	b3160	Repressed	putative oxidoreductase	yhbW
RSP_1606	No Regulation	b3226	Repressed	Putative regulatory protein GntR family	nanR
RSP_1806	No Regulation	b1276	Repressed	aconitate hydratase	acnA
RSP_2138	No Regulation	b1611	Repressed	fumarate hydratase	fumC
RSP_2649	No Regulation	b2936	Repressed	Putative Zn-dependent protease	yggG
RSP_2953	No Regulation	b1654	Repressed	glutaredoxin-related protein	grxD
RSP_3104	No Regulation	b0608	Repressed	Putative Glutathione-dependent formaldehyde dehydrogenase	ybdR
RSP_3113	No Regulation	b1189	Repressed	D-amino acid dehydrogenase small subunit	dadAX
RSP_3201	No Regulation	b0419	Repressed	putative oxidoreductase	yajO
RSP_3535	No Regulation	b3846	Repressed	enoyl-CoA hydratase/3-hydroxyacyl-CoA dehydrogenase bifunctional enzyme	fadBA
RSP_3605	No Regulation	b1109	Repressed	FAD-dependent pyridine nucleotide-disulphide oxidoreductase	ndh
RSP_3651	No Regulation	b2670	Repressed	hypothetical protein	ygaW
RSP_3664	No Regulation	b0113	Repressed	transcriptional regulator GntR family	pdhR-aceEF-lpdA
RSP_4011	No Regulation	b0871	Repressed	sulfoacetaldehyde acetyltransferase	poxB
RSP_4255	No Regulation	b2924	Repressed	Mechanosensitive (MS) ion channel protein	mscS
RSP_1766	Repressed	b1854	Activated	Pyruvate kinase	pykA
RSP_3212	Repressed	b0978	Activated	Quinol oxidase subunit I QxtA	appCB-yccB-appA
RSP_0652	Repressed	b0759	Repressed	UDP-glucose 4-epimerase	galETKM
RSP_0919	Repressed	b3003	Repressed	Short-chain dehydrogenase/reductase SDR	yghA
RSP_2196	Repressed	b3846	Repressed	enoyl-CoA hydratase / 3-hydroxyacyl-CoA dehydrogenase / 3-hydroxybutyryl-CoA epimerase	fadBA
RSP_3212	Repressed	b0733	Repressed	Quinol oxidase subunit I QxtA	cydAB
RSP_3707	Repressed	b1109	Repressed	hypothetical protein	ndh
(a) Based on Imam S, Noguera DR, Donohue TJ. Global analysis of photosynthesis transcriptional regulatory networks. PLoS Genet. 2014;10(12): e1004837. 10.1371/journal.pgen.1004837
(b) Based on Myers KS, Yan H, Ong IM, Chung D, Liang K, Tran F, et al. Genome-scale analysis of Escherichia coli FNR reveals complex features of transcription factor binding. PLoS Genet. 2013;9(6): e1003565. 10.1371/journal.pgen.1003565
